# Supplementary material for: 1,5-Bis(2,5-dimethyl-1H-pyrrol-1-yl)naphthalene
Source: Acta Crystallogr Sect E Struct Rep Online. 2009 Oct 3;65(Pt 11):o2618. doi: 10.1107/S1600536809038999 (PMC2971233; doi:10.1107/S1600536809038999)
Supplement: Supplementary file 1 [file e-65-o2618-sup1.cif]

##############################################################################
###                                                                        ###
###        Electronic paper (Acta Crystallographica Section E)             ###
###                                                                        ###
##############################################################################
#                                                                            #
# This CIF contains the data in a paper accepted for publication in Acta     #
# Crystallographica Section E. It conforms to the requirements of Notes      #
# for Authors for Section E, and has been peer reviewed under the auspices   #
# of the IUCr Commission on Journals.                                        #
#                                                                            #
# Full details of the Crystallographic Information File format               #
# are given in the paper "The Crystallographic Information File (CIF):       #
# a New Standard Archive File for Crystallography" by S. R. Hall, F. H.      #
# Allen and I. D. Brown [Acta Cryst. (1991), A47, 655-685].                  #
#                                                                            #
# The current version of the core CIF dictionary is obtainable from          #
# ftp://ftp.iucr.org/pub/cif_core.dic. The current version number is 2.4.    #
#                                                                            #
# Software is freely available for graphical display of the structure(s) in  #
# this CIF.  For information consult the CIF home page http://www.iucr.org/  #
# cif/home.html                                                              #
#                                                                            #
# This file may be used for bona fide research purposes within the           #
# scientific community so long as proper attribution is given to the journal # 
# article from which it was obtained.                                        #
#                                                                            #
##############################################################################
                                             
data_global
_audit_creation_method     'form.cif (version 2.0)'
_journal_data_validation_number     ?
_journal_date_recd_electronic     2009-09-02
_journal_date_accepted     2009-09-25
_journal_name_full     'Acta Crystallographica, Section E'
_journal_year     2009
_journal_volume     65
_journal_issue     11
_journal_page_first     o2618
_journal_page_last     o2618
_journal_paper_category     QO
_journal_coeditor_code     PK2188
_publ_contact_author_name     'M. Ramos Silva'
_publ_contact_author_address
;
     Faculdade Ci\^encias e Tecnologia
     Departamento de F\'isica
     Universidade de Coimbra
     P-3004-516 Coimbra
     Portugal
;
_publ_contact_author_email     manuela@pollux.fis.uc.pt
_publ_contact_author_fax     351-239-829158
_publ_contact_author_phone     351-239-410644
_publ_section_title
;
1,5-Bis(2,5-dimethyl-1<i>H</i>-pyrrol-1-yl)naphthalene
;
loop_
    _publ_author_name
    _publ_author_footnote
    _publ_author_address
    'Santos, A. C.' .
;
     Departamento de Q\u'imica
     Faculdade de Ci\^encias e Tecnologia
     Universidade de Coimbra
     P-3004-535 Coimbra
     Portugal
;
    'Ramos Silva, M.' .
;
     CEMDRX
     Departamento de F\'isica
     Faculdade de Ci\^encias e Tecnologia
     Universidade de Coimbra
     P-3004-516 Coimbra
     Portugal
;
    'Monsanto, P. V.' .
;
     Forensic Toxicology Service
     National Institute of Legal Medicine
     Center Branch
     P-3000-213 Coimbra
     Portugal
;
    'Matos Beja, A.' .
;
     CEMDRX
     Departamento de F\'isica
     Faculdade de Ci\^encias e Tecnologia
     Universidade de Coimbra
     P-3004-516 Coimbra
     Portugal
;
    'Sobral, A. J. F. N.' .
;
     Departamento de Q\u'imica
     Faculdade de Ci\^encias e Tecnologia
     Universidade de Coimbra
     P-3004-535 Coimbra
     Portugal
;
_publ_section_synopsis
;
The crystal structure of the title compound, C~22~H~22~N~2~, is reported. <i>Ab
initio</i> quantum-mechanical Roothan Hartree--Fock calculations were
performed to highlight the effects of crystal packing in the molecular
conformation.
;
data_I
_audit_creation_method     SHELXL-97
_chemical_name_systematic
;
1,5-Bis(2,5-dimethyl-1<i>H</i>-pyrrol-1-yl)naphthalene
;
_chemical_name_common     ?
_chemical_formula_moiety     'C22 H22 N2'
_chemical_formula_sum     'C22 H22 N2'
_chemical_formula_iupac     'C22 H22 N2'
_chemical_formula_weight     314.42
_chemical_melting_point     ?
_symmetry_cell_setting     monoclinic
_symmetry_space_group_name_H-M     'P 21/c'
_symmetry_space_group_name_Hall     '-P 2ybc'
loop_
    _symmetry_equiv_pos_as_xyz
    'x, y, z'
    '-x, y+1/2, -z+1/2'
    '-x, -y, -z'
    'x, -y-1/2, z-1/2'
_cell_length_a     8.7562(3)
_cell_length_b     7.2806(2)
_cell_length_c     14.1380(5)
_cell_angle_alpha     90.00
_cell_angle_beta     101.4721(16)
_cell_angle_gamma     90.00
_cell_volume     883.30(5)
_cell_formula_units_Z     2
_cell_measurement_reflns_used     8233
_cell_measurement_theta_min     2.37
_cell_measurement_theta_max     28.57
_cell_measurement_temperature     293(2)
_exptl_crystal_description     plate
_exptl_crystal_colour     'brown'
_exptl_crystal_size_max     0.30
_exptl_crystal_size_mid     0.30
_exptl_crystal_size_min     0.02
_exptl_crystal_density_diffrn     1.182
_exptl_crystal_density_meas     ?
_exptl_crystal_density_method     'not measured'
_exptl_crystal_F_000     336
_exptl_absorpt_coefficient_mu     0.069
_exptl_absorpt_correction_type     multi-scan
_exptl_absorpt_process_details     '(SADABS;  Sheldrick, 2000)'
_exptl_absorpt_correction_T_min     0.892
_exptl_absorpt_correction_T_max     0.999
_exptl_special_details
;
;
_diffrn_ambient_temperature     293(2)
_diffrn_radiation_type     MoK\a
_diffrn_radiation_wavelength     0.71073
_diffrn_radiation_source     'fine-focus sealed tube'
_diffrn_radiation_monochromator     graphite
_diffrn_measurement_device_type     'Bruker APEXII CCD area-detector'
_diffrn_measurement_method     '\f and \w'
_diffrn_detector_area_resol_mean     ?
_diffrn_reflns_number     23689
_diffrn_reflns_av_R_equivalents     0.0280
_diffrn_reflns_av_sigmaI/netI     0.0164
_diffrn_reflns_theta_min     2.37
_diffrn_reflns_theta_max     29.47
_diffrn_reflns_theta_full     25.00
_diffrn_measured_fraction_theta_max     0.989
_diffrn_measured_fraction_theta_full     1.000
_diffrn_reflns_limit_h_min     -12
_diffrn_reflns_limit_h_max     11
_diffrn_reflns_limit_k_min     -10
_diffrn_reflns_limit_k_max     9
_diffrn_reflns_limit_l_min     -18
_diffrn_reflns_limit_l_max     19
_diffrn_standards_number     0
_diffrn_standards_interval_count     .
_diffrn_standards_interval_time     .
_diffrn_standards_decay_%     ?
_refine_special_details
;
Refinement of <i>F</i>^2^ against ALL reflections. The weighted <i>R</i>-factor
<i>wR</i> and goodness of fit <i>S</i> are based on <i>F</i>^2^, conventional
<i>R</i>-factors <i>R</i> are based on <i>F</i>, with <i>F</i> set to zero for
negative <i>F</i>^2^. The threshold expression of <i>F</i>^2^ >
\s(<i>F</i>^2^) is used only for calculating <i>R</i>-factors(gt) <i>etc</i>.
and is not relevant to the choice of reflections for refinement.
<i>R</i>-factors based on <i>F</i>^2^ are statistically about twice as large
as those based on <i>F</i>, and <i>R</i>- factors based on ALL data will be
even larger.
;
_reflns_number_total     2415
_reflns_number_gt     1798
_reflns_threshold_expression     I>2\s(I)
_refine_ls_structure_factor_coef     Fsqd
_refine_ls_matrix_type     full
_refine_ls_R_factor_all     0.0641
_refine_ls_R_factor_gt     0.0441
_refine_ls_wR_factor_gt     0.1364
_refine_ls_wR_factor_ref     0.1597
_refine_ls_goodness_of_fit_ref     1.106
_refine_ls_restrained_S_all     1.106
_refine_ls_number_reflns     2415
_refine_ls_number_parameters     111
_refine_ls_number_restraints     0
_refine_ls_hydrogen_treatment     constr
_refine_ls_weighting_scheme     calc
_refine_ls_weighting_details
         'calc w=1/[\s^2^(Fo^2^)+(0.0861P)^2^+0.0939P] where P=(Fo^2^+2Fc^2^)/3'
_atom_sites_solution_hydrogens     geom
_atom_sites_solution_primary     direct
_atom_sites_solution_secondary     difmap
_refine_ls_shift/su_max     0.000
_refine_ls_shift/su_mean     0.000
_refine_diff_density_max     0.193
_refine_diff_density_min     -0.196
_refine_ls_extinction_method     none
_refine_ls_extinction_coef     ?
loop_
    _atom_type_symbol
    _atom_type_description
    _atom_type_scat_dispersion_real
    _atom_type_scat_dispersion_imag
    _atom_type_scat_source
    'C' 'C' 0.0033 0.0016
                         'International Tables Vol C Tables 4.2.6.8 and 6.1.1.4'
    'H' 'H' 0.0000 0.0000
                         'International Tables Vol C Tables 4.2.6.8 and 6.1.1.4'
    'N' 'N' 0.0061 0.0033
                         'International Tables Vol C Tables 4.2.6.8 and 6.1.1.4'
_computing_data_collection     'APEX2 (Bruker, 2003)'
_computing_cell_refinement     'SAINT (Bruker, 2003)'
_computing_data_reduction     'SAINT (Bruker, 2003)'
_computing_structure_solution     'SHELXS97 (Sheldrick, 2008)'
_computing_structure_refinement     'SHELXL97 (Sheldrick, 2008)'
_computing_molecular_graphics     'PLATON (Spek, 2009)'
_computing_publication_material     'SHELXL97 (Sheldrick, 2008)'
loop_
    _atom_site_type_symbol
    _atom_site_label
    _atom_site_fract_x
    _atom_site_fract_y
    _atom_site_fract_z
    _atom_site_U_iso_or_equiv
    _atom_site_adp_type
    _atom_site_calc_flag
    _atom_site_refinement_flags
    _atom_site_occupancy
    _atom_site_disorder_assembly
    _atom_site_disorder_group
    N N1 -0.25783(11) 0.16842(14) -0.15743(7) 0.0413(3) Uani d . 1 . .
    C C1 -0.37264(14) 0.28237(17) -0.13576(10) 0.0457(3) Uani d . 1 . .
    C C2 -0.40388(17) 0.41020(19) -0.20743(11) 0.0581(4) Uani d . 1 . .
    H H2 -0.4765 0.5046 -0.2117 0.070 Uiso calc R 1 . .
    C C4 -0.21687(17) 0.2256(2) -0.24234(10) 0.0543(4) Uani d . 1 . .
    C C3 -0.3073(2) 0.3747(2) -0.27363(11) 0.0644(5) Uani d . 1 . .
    H H3 -0.3054 0.4416 -0.3294 0.077 Uiso calc R 1 . .
    C C5 -0.4403(2) 0.2558(2) -0.04885(14) 0.0677(5) Uani d . 1 . .
    H H5A -0.5235 0.3419 -0.0496 0.102 Uiso calc R 1 . .
    H H5B -0.3612 0.2752 0.0079 0.102 Uiso calc R 1 . .
    H H5C -0.4800 0.1329 -0.0484 0.102 Uiso calc R 1 . .
    C C6 -0.0984(3) 0.1270(3) -0.28455(14) 0.0867(6) Uani d . 1 . .
    H H6A -0.0887 0.1846 -0.3441 0.130 Uiso calc R 1 . .
    H H6B -0.1298 0.0015 -0.2966 0.130 Uiso calc R 1 . .
    H H6C 0.0001 0.1310 -0.2403 0.130 Uiso calc R 1 . .
    C C7 -0.03746(12) 0.07020(14) -0.03141(8) 0.0338(3) Uani d . 1 . .
    C C8 -0.18058(13) 0.02723(15) -0.09515(8) 0.0374(3) Uani d . 1 . .
    C C9 -0.24388(15) -0.14418(17) -0.09648(10) 0.0472(3) Uani d . 1 . .
    H H9 -0.3369 -0.1703 -0.1389 0.057 Uiso calc R 1 . .
    C C10 -0.16905(15) -0.28164(17) -0.03401(10) 0.0478(3) Uani d . 1 . .
    H H10 -0.2135 -0.3978 -0.0352 0.057 Uiso calc R 1 . .
    C C11 -0.03195(14) -0.24638(15) 0.02834(9) 0.0403(3) Uani d . 1 . .
    H H11 0.0162 -0.3387 0.0691 0.048 Uiso calc R 1 . .
loop_
    _atom_site_aniso_label
    _atom_site_aniso_U_11
    _atom_site_aniso_U_22
    _atom_site_aniso_U_33
    _atom_site_aniso_U_12
    _atom_site_aniso_U_13
    _atom_site_aniso_U_23
    N1 0.0373(5) 0.0397(5) 0.0418(6) 0.0034(4) -0.0041(4) 0.0032(4)
    C1 0.0380(6) 0.0377(6) 0.0544(7) 0.0016(5) -0.0074(5) -0.0072(5)
    C2 0.0550(9) 0.0415(7) 0.0643(9) 0.0071(6) -0.0209(7) -0.0012(6)
    C4 0.0542(8) 0.0616(9) 0.0425(7) 0.0017(6) -0.0016(6) 0.0083(6)
    C3 0.0725(10) 0.0591(9) 0.0505(8) -0.0008(7) -0.0144(7) 0.0161(7)
    C5 0.0623(10) 0.0612(9) 0.0825(11) 0.0101(7) 0.0214(8) -0.0053(8)
    C6 0.0921(14) 0.1113(16) 0.0625(10) 0.0227(12) 0.0292(10) 0.0146(10)
    C7 0.0322(6) 0.0315(5) 0.0362(6) 0.0009(4) 0.0033(4) 0.0000(4)
    C8 0.0344(6) 0.0360(6) 0.0390(6) 0.0030(4) 0.0003(5) 0.0012(4)
    C9 0.0376(7) 0.0421(6) 0.0551(7) -0.0048(5) -0.0071(5) -0.0012(5)
    C10 0.0444(7) 0.0332(6) 0.0611(8) -0.0075(5) -0.0012(6) 0.0011(5)
    C11 0.0401(6) 0.0316(5) 0.0468(7) 0.0005(4) 0.0026(5) 0.0042(4)
_geom_special_details
;
All e.s.d.'s (except the e.s.d. in the dihedral angle between two l.s. planes)
are estimated using the full covariance matrix. The cell e.s.d.'s are taken
into account individually in the estimation of e.s.d.'s in distances, angles
and torsion angles; correlations between e.s.d.'s in cell parameters are only
used when they are defined by crystal symmetry. An approximate (isotropic)
treatment of cell e.s.d.'s is used for estimating e.s.d.'s involving l.s.
planes.
;
loop_
    _geom_bond_atom_site_label_1
    _geom_bond_atom_site_label_2
    _geom_bond_site_symmetry_2
    _geom_bond_distance
    _geom_bond_publ_flag
    N1 C4 . 1.3835(17) ?
    N1 C1 . 1.3840(16) ?
    N1 C8 . 1.4326(14) ?
    C1 C2 . 1.3628(19) ?
    C1 C5 . 1.479(2) ?
    C2 C3 . 1.404(3) ?
    C2 H2 . 0.9300 ?
    C4 C3 . 1.365(2) ?
    C4 C6 . 1.481(2) ?
    C3 H3 . 0.9300 ?
    C5 H5A . 0.9600 ?
    C5 H5B . 0.9600 ?
    C5 H5C . 0.9600 ?
    C6 H6A . 0.9600 ?
    C6 H6B . 0.9600 ?
    C6 H6C . 0.9600 ?
    C7 C11 3 1.4164(15) ?
    C7 C8 . 1.4253(15) ?
    C7 C7 3 1.426(2) ?
    C8 C9 . 1.3642(17) ?
    C9 C10 . 1.4075(18) ?
    C9 H9 . 0.9300 ?
    C10 C11 . 1.3649(17) ?
    C10 H10 . 0.9300 ?
    C11 C7 3 1.4164(15) ?
    C11 H11 . 0.9300 ?
loop_
    _geom_angle_atom_site_label_1
    _geom_angle_atom_site_label_2
    _geom_angle_atom_site_label_3
    _geom_angle_site_symmetry_1
    _geom_angle_site_symmetry_3
    _geom_angle
    _geom_angle_publ_flag
    C4 N1 C1 . . 109.68(11) ?
    C4 N1 C8 . . 125.23(11) ?
    C1 N1 C8 . . 124.69(11) ?
    C2 C1 N1 . . 106.98(13) ?
    C2 C1 C5 . . 130.75(14) ?
    N1 C1 C5 . . 122.26(12) ?
    C1 C2 C3 . . 108.15(13) ?
    C1 C2 H2 . . 125.9 ?
    C3 C2 H2 . . 125.9 ?
    C3 C4 N1 . . 106.65(14) ?
    C3 C4 C6 . . 131.51(15) ?
    N1 C4 C6 . . 121.82(13) ?
    C4 C3 C2 . . 108.53(13) ?
    C4 C3 H3 . . 125.7 ?
    C2 C3 H3 . . 125.7 ?
    C1 C5 H5A . . 109.5 ?
    C1 C5 H5B . . 109.5 ?
    H5A C5 H5B . . 109.5 ?
    C1 C5 H5C . . 109.5 ?
    H5A C5 H5C . . 109.5 ?
    H5B C5 H5C . . 109.5 ?
    C4 C6 H6A . . 109.5 ?
    C4 C6 H6B . . 109.5 ?
    H6A C6 H6B . . 109.5 ?
    C4 C6 H6C . . 109.5 ?
    H6A C6 H6C . . 109.5 ?
    H6B C6 H6C . . 109.5 ?
    C11 C7 C8 3 . 122.42(10) ?
    C11 C7 C7 3 3 119.26(12) ?
    C8 C7 C7 . 3 118.32(12) ?
    C9 C8 C7 . . 120.88(10) ?
    C9 C8 N1 . . 120.47(10) ?
    C7 C8 N1 . . 118.64(10) ?
    C8 C9 C10 . . 120.31(11) ?
    C8 C9 H9 . . 119.8 ?
    C10 C9 H9 . . 119.8 ?
    C11 C10 C9 . . 120.76(11) ?
    C11 C10 H10 . . 119.6 ?
    C9 C10 H10 . . 119.6 ?
    C10 C11 C7 . 3 120.47(11) ?
    C10 C11 H11 . . 119.8 ?
    C7 C11 H11 3 . 119.8 ?
loop_
    _geom_torsion_atom_site_label_1
    _geom_torsion_atom_site_label_2
    _geom_torsion_atom_site_label_3
    _geom_torsion_atom_site_label_4
    _geom_torsion_site_symmetry_1
    _geom_torsion_site_symmetry_2
    _geom_torsion_site_symmetry_3
    _geom_torsion_site_symmetry_4
    _geom_torsion
    _geom_torsion_publ_flag
    C4 N1 C1 C2 . . . . 0.28(14) ?
    C8 N1 C1 C2 . . . . 173.32(11) ?
    C4 N1 C1 C5 . . . . -179.96(13) ?
    C8 N1 C1 C5 . . . . -6.91(19) ?
    N1 C1 C2 C3 . . . . -0.09(15) ?
    C5 C1 C2 C3 . . . . -179.82(15) ?
    C1 N1 C4 C3 . . . . -0.36(16) ?
    C8 N1 C4 C3 . . . . -173.36(11) ?
    C1 N1 C4 C6 . . . . -178.79(15) ?
    C8 N1 C4 C6 . . . . 8.2(2) ?
    N1 C4 C3 C2 . . . . 0.30(17) ?
    C6 C4 C3 C2 . . . . 178.52(17) ?
    C1 C2 C3 C4 . . . . -0.14(17) ?
    C11 C7 C8 C9 3 . . . 179.75(12) ?
    C7 C7 C8 C9 3 . . . -0.4(2) ?
    C11 C7 C8 N1 3 . . . -0.83(18) ?
    C7 C7 C8 N1 3 . . . 179.03(12) ?
    C4 N1 C8 C9 . . . . -101.92(16) ?
    C1 N1 C8 C9 . . . . 86.11(15) ?
    C4 N1 C8 C7 . . . . 78.66(16) ?
    C1 N1 C8 C7 . . . . -93.32(14) ?
    C7 C8 C9 C10 . . . . 0.5(2) ?
    N1 C8 C9 C10 . . . . -178.89(12) ?
    C8 C9 C10 C11 . . . . -0.4(2) ?
    C9 C10 C11 C7 . . . 3 0.1(2) ?
