# Supplementary material for: 1,5-Bis(2,5-dimethyl-1H-pyrrol-1-yl)naphthalene
Source: Acta Crystallogr Sect E Struct Rep Online. 2009 Oct 3;65(Pt 11):o2618. doi: 10.1107/S1600536809038999 (PMC2971233; doi:10.1107/S1600536809038999)
Supplement: Supplementary file 2 [file e-65-o2618-Isup2.hkl]

# 
# h,k,l, Fc-squared, Fo-squared, sigma(Fo-squared) and status flag 
# 
data_I
_shelx_title ' acs113' 
_shelx_refln_list_code          4 
_shelx_F_calc_maximum      114.70 
_exptl_crystal_F_000       336.00 
_reflns_d_resolution_high  0.7224 
 
loop_ 
 _symmetry_equiv_pos_as_xyz 
 'x, y, z' 
 '-x, y+1/2, -z+1/2' 
 '-x, -y, -z' 
 'x, -y-1/2, z-1/2' 
 
_cell_length_a     8.7562 
_cell_length_b     7.2806 
_cell_length_c    14.1380 
_cell_angle_alpha  90.000 
_cell_angle_beta  101.472 
_cell_angle_gamma  90.000 
 
_shelx_F_squared_multiplier     1.000 
 
loop_ 
 _refln_index_h 
 _refln_index_k 
 _refln_index_l 
 _refln_F_squared_calc 
 _refln_F_squared_meas 
 _refln_F_squared_sigma 
 _refln_observed_status 
   1   0   0      446.04       -0.06      0.06 o 
   2   0   0      678.66      671.38      4.64 o 
   3   0   0       25.49       28.96      0.56 o 
   4   0   0      340.46      369.02      3.15 o 
   5   0   0      618.57      718.17      5.87 o 
   6   0   0       36.73       36.66      0.72 o 
   7   0   0        0.01        0.04      0.28 o 
   8   0   0        0.20        0.30      0.46 o 
   9   0   0       34.68       26.50      1.78 o 
  10   0   0       22.61       22.12      2.69 o 
  11   0   0        0.12       -0.83      1.09 o 
   1   1   0     3446.57     3245.75     15.68 o 
   2   1   0     1956.15     1964.51      9.15 o 
   3   1   0      250.03      237.06      1.34 o 
   4   1   0        0.10        0.13      0.12 o 
   5   1   0       73.84       73.74      0.71 o 
   6   1   0        1.85        1.39      0.22 o 
   7   1   0       90.64       99.07      1.14 o 
   8   1   0       16.46       16.90      0.75 o 
   9   1   0        3.51        3.09      0.63 o 
  10   1   0        1.87        0.92      0.69 o 
  11   1   0        2.18        0.53      1.06 o 
   0   2   0     3897.84     3751.43     32.74 o 
   1   2   0       71.67       80.76      0.55 o 
   2   2   0       60.91       58.11      0.39 o 
   3   2   0       22.05       22.89      0.27 o 
   4   2   0       68.82       60.77      0.54 o 
   5   2   0       70.84       76.11      0.71 o 
   6   2   0       26.63       28.14      0.47 o 
   7   2   0        2.31        1.56      0.25 o 
   8   2   0       25.03       28.34      0.85 o 
   9   2   0        4.67        5.10      0.61 o 
  10   2   0       13.91       15.44      1.14 o 
  11   2   0        0.64        0.57      0.80 o 
   1   3   0       93.66      115.20      0.87 o 
   2   3   0      487.91      525.83      2.76 o 
   3   3   0      269.95      316.55      1.97 o 
   4   3   0      211.60      235.38      1.48 o 
   5   3   0        1.47        1.84      0.22 o 
   6   3   0       19.28       16.40      0.49 o 
   7   3   0      168.70      173.53      1.70 o 
   8   3   0      181.67      183.77      2.29 o 
   9   3   0        0.52        0.47      0.40 o 
  10   3   0        1.99        2.02      0.74 o 
  11   3   0        3.54        3.25      1.02 o 
   0   4   0       47.35       53.33      0.76 o 
   1   4   0       21.52       32.96      0.42 o 
   2   4   0      112.07      124.85      0.91 o 
   3   4   0      146.79      166.48      1.24 o 
   4   4   0       27.20       28.90      0.46 o 
   5   4   0      257.45      251.04      2.04 o 
   6   4   0      136.44      135.93      1.44 o 
   7   4   0        7.63        6.68      0.44 o 
   8   4   0       31.50       31.70      1.47 o 
   9   4   0        2.73        2.57      0.51 o 
  10   4   0        0.04        0.37      0.63 o 
   1   5   0       30.33       27.55      0.57 o 
   2   5   0       27.92       27.80      0.44 o 
   3   5   0       11.87       10.05      0.37 o 
   4   5   0      137.01      129.94      1.27 o 
   5   5   0        0.72        0.27      0.23 o 
   6   5   0       34.49       32.24      0.78 o 
   7   5   0        0.93        0.69      0.37 o 
   8   5   0        6.58        5.78      0.58 o 
   9   5   0        0.04        0.03      0.49 o 
  10   5   0        0.17       -0.33      0.93 o 
   0   6   0      108.95      102.37      1.74 o 
   1   6   0        2.73        2.57      0.30 o 
   2   6   0      283.53      254.31      2.71 o 
   3   6   0       34.99       29.15      0.72 o 
   4   6   0       18.55       20.68      0.67 o 
   5   6   0       64.17       61.31      1.03 o 
   6   6   0        7.09        7.13      0.40 o 
   7   6   0        0.67        1.11      0.36 o 
   8   6   0       10.85       13.10      0.97 o 
   9   6   0        0.75       -0.42      0.90 o 
   1   7   0        6.36        5.23      0.53 o 
   2   7   0       65.00       68.59      1.20 o 
   3   7   0       25.31       20.79      0.68 o 
   4   7   0        4.28        3.49      0.47 o 
   5   7   0        3.29        2.60      0.56 o 
   6   7   0       12.96       14.14      0.69 o 
   7   7   0        9.20        8.47      1.03 o 
   8   7   0        7.33        8.37      1.10 o 
   0   8   0       13.93       10.91      0.94 o 
   1   8   0        0.53        0.53      0.29 o 
   2   8   0        0.12        0.09      0.39 o 
   3   8   0        0.45        0.28      0.47 o 
   4   8   0        1.84        1.78      0.67 o 
   5   8   0        0.06       -0.24      0.60 o 
   6   8   0        0.18       -0.16      0.58 o 
   7   8   0        0.19        0.05      0.88 o 
   1   9   0        0.23        0.48      0.60 o 
   2   9   0        1.92        2.75      0.71 o 
   3   9   0        3.84        2.80      0.78 o 
   4   9   0       13.31       15.25      1.15 o 
   5   9   0       20.46       24.46      1.97 o 
   0  10   0        6.13        7.51      1.51 o 
   1  10   0        7.19        7.30      1.14 o 
 -11   1   1        3.09        2.26      1.11 o 
 -10   1   1       14.17       13.39      1.09 o 
  -9   1   1        0.02        0.53      0.47 o 
  -8   1   1       15.25       14.17      0.85 o 
  -7   1   1        3.03        2.11      0.27 o 
  -6   1   1        6.28        6.50      0.29 o 
  -5   1   1      106.29      120.38      0.97 o 
  -4   1   1      230.37      242.31      1.40 o 
  -3   1   1       74.71       67.78      0.53 o 
  -2   1   1     1136.58     1131.78      5.62 o 
  -1   1   1     1325.58     1354.54      6.71 o 
   0   1   1     1349.30     1264.37     12.10 o 
   1   1   1       72.86       86.69      0.51 o 
   2   1   1     3128.02     3059.94     14.76 o 
   3   1   1      213.49      223.00      1.41 o 
   4   1   1      342.95      367.34      2.26 o 
   5   1   1        5.70        3.75      0.23 o 
   6   1   1        0.05       -0.14      0.19 o 
   7   1   1        0.02        0.08      0.23 o 
   8   1   1        0.23        0.13      0.36 o 
   9   1   1       27.22       26.55      1.28 o 
  10   1   1        2.39        1.14      0.70 o 
  11   1   1        2.12        1.57      1.07 o 
 -11   2   1        1.89        2.25      0.85 o 
 -10   2   1        0.64        0.66      0.83 o 
  -9   2   1        0.26       -0.20      0.38 o 
  -8   2   1       17.55       14.47      0.71 o 
  -7   2   1      115.94      111.38      1.02 o 
  -6   2   1        8.36        7.92      0.28 o 
  -5   2   1       38.48       41.71      0.47 o 
  -4   2   1       37.30       34.73      0.40 o 
  -3   2   1      256.43      246.43      1.36 o 
  -2   2   1      127.72      134.64      0.78 o 
  -1   2   1     1231.84     1243.36      7.07 o 
   0   2   1        9.69       14.43      0.20 o 
   1   2   1     1900.48     1876.87      9.86 o 
   2   2   1      286.45      302.86      1.57 o 
   3   2   1      414.86      430.70      2.23 o 
   4   2   1       89.42      105.67      0.80 o 
   5   2   1        6.79        8.11      0.26 o 
   6   2   1        1.80        1.80      0.21 o 
   7   2   1       51.27       53.46      0.88 o 
   8   2   1       32.82       35.33      0.91 o 
   9   2   1        0.23        0.32      0.48 o 
  10   2   1        6.84        6.52      0.90 o 
  11   2   1        6.13        6.03      1.81 o 
 -11   3   1       12.89       14.36      2.13 o 
 -10   3   1        0.49        0.59      0.51 o 
  -9   3   1       47.73       46.92      1.32 o 
  -8   3   1       10.56       11.01      0.48 o 
  -7   3   1       75.33       73.67      0.94 o 
  -6   3   1      164.42      163.16      1.45 o 
  -5   3   1       43.01       44.36      0.60 o 
  -4   3   1      326.10      336.35      1.93 o 
  -3   3   1       21.91       32.10      0.35 o 
  -2   3   1       10.92       14.44      0.24 o 
  -1   3   1        2.82        0.85      0.12 o 
   0   3   1       71.32       65.82      0.52 o 
   1   3   1      318.16      338.55      1.95 o 
   2   3   1      403.56      410.89      2.23 o 
   3   3   1      392.95      434.07      2.63 o 
   4   3   1      166.68      176.86      1.29 o 
   5   3   1      506.18      487.60      3.10 o 
   6   3   1       83.93       72.82      0.81 o 
   7   3   1       81.58       88.61      1.12 o 
   8   3   1       77.75       79.57      1.40 o 
   9   3   1        0.20       -0.40      0.40 o 
  10   3   1       10.64       12.80      1.00 o 
  11   3   1        0.12       -0.32      0.86 o 
 -10   4   1        3.94        2.98      0.95 o 
  -9   4   1        3.28        4.15      0.53 o 
  -8   4   1        3.50        3.06      0.48 o 
  -7   4   1       34.00       34.30      0.82 o 
  -6   4   1        4.49        4.31      0.32 o 
  -5   4   1       12.99       12.68      0.38 o 
  -4   4   1      118.63      119.50      1.06 o 
  -3   4   1       39.19       40.06      0.65 o 
  -2   4   1       51.92       50.47      0.56 o 
  -1   4   1        0.32        0.68      0.15 o 
   0   4   1       69.91       63.65      0.62 o 
   1   4   1       24.88       29.52      0.50 o 
   2   4   1       39.28       47.59      0.53 o 
   3   4   1       69.88       76.67      0.76 o 
   4   4   1        0.00       -0.14      0.16 o 
   5   4   1       12.04       14.04      0.37 o 
   6   4   1      226.05      225.20      1.98 o 
   7   4   1        3.42        3.45      0.39 o 
   8   4   1        0.09       -0.19      0.38 o 
   9   4   1        3.61        3.06      0.57 o 
  10   4   1        1.58        1.69      0.98 o 
 -10   5   1        7.20        8.49      1.41 o 
  -9   5   1        0.82        0.64      0.46 o 
  -8   5   1        0.16        0.39      0.39 o 
  -7   5   1        0.21       -0.32      0.32 o 
  -6   5   1        6.28        6.65      0.42 o 
  -5   5   1        5.71        4.99      0.31 o 
  -4   5   1        0.16       -0.21      0.21 o 
  -3   5   1       88.02       89.84      1.09 o 
  -2   5   1       46.55       49.54      0.67 o 
  -1   5   1       63.84       72.68      1.04 o 
   0   5   1       41.15       32.92      0.58 o 
   1   5   1      126.07      126.31      1.43 o 
   2   5   1        1.16        1.49      0.16 o 
   3   5   1       12.62       13.67      0.35 o 
   4   5   1       42.76       43.30      0.61 o 
   5   5   1       27.56       25.67      0.61 o 
   6   5   1        6.47        6.04      0.43 o 
   7   5   1        0.03       -0.08      0.34 o 
   8   5   1        2.22        2.73      0.51 o 
   9   5   1       19.44       24.16      1.12 o 
  10   5   1        0.55        1.11      1.10 o 
  -9   6   1        0.03        1.62      1.00 o 
  -8   6   1       24.67       29.19      1.08 o 
  -7   6   1        6.80        7.17      0.46 o 
  -6   6   1        0.01       -0.25      0.25 o 
  -5   6   1        0.91        0.94      0.35 o 
  -4   6   1      109.50       97.85      1.71 o 
  -3   6   1        0.22        0.08      0.27 o 
  -2   6   1      331.25      333.79      3.45 o 
  -1   6   1       31.30       28.03      0.51 o 
   0   6   1       57.72       55.66      0.85 o 
   1   6   1       82.14       79.86      1.27 o 
   2   6   1        8.27        8.34      0.36 o 
   3   6   1       50.11       42.32      0.69 o 
   4   6   1        1.91        2.93      0.25 o 
   5   6   1        4.65        4.09      0.36 o 
   6   6   1        2.30        2.51      0.35 o 
   7   6   1       24.38       25.37      0.79 o 
   8   6   1        0.06       -0.53      0.53 o 
   9   6   1        0.21       -0.09      1.03 o 
  -8   7   1        6.05        8.07      1.09 o 
  -7   7   1       10.57       10.15      0.90 o 
  -6   7   1        1.64        0.26      0.46 o 
  -5   7   1        3.19        3.93      0.56 o 
  -4   7   1       26.83       22.70      0.80 o 
  -3   7   1        7.79        6.22      0.54 o 
  -2   7   1      154.60      146.84      2.28 o 
  -1   7   1        0.05       -0.20      0.22 o 
   0   7   1       51.80       50.55      1.71 o 
   1   7   1       88.99       83.92      2.91 o 
   2   7   1       42.28       33.04      0.91 o 
   3   7   1       60.50       55.17      1.08 o 
   4   7   1        1.51        2.11      0.36 o 
   5   7   1        9.77        9.53      0.61 o 
   6   7   1        4.36        3.59      0.51 o 
   7   7   1       13.07       20.57      1.18 o 
   8   7   1        0.09        0.19      0.92 o 
  -7   8   1        3.55        3.20      0.96 o 
  -6   8   1        2.29        2.08      0.57 o 
  -5   8   1        5.49        4.17      0.81 o 
  -4   8   1        8.71        7.02      0.78 o 
  -3   8   1        0.12       -0.04      0.48 o 
  -2   8   1       18.26       19.35      1.16 o 
  -1   8   1       19.81       17.41      0.64 o 
   0   8   1       18.01       18.63      0.79 o 
   1   8   1        8.87        8.99      0.49 o 
   2   8   1       11.71       10.07      0.61 o 
   3   8   1       11.82       14.79      0.75 o 
   4   8   1       11.39       13.83      1.09 o 
   5   8   1        0.64       -0.13      0.66 o 
   6   8   1        0.20       -0.05      0.54 o 
   7   8   1        0.19       -0.54      0.77 o 
  -5   9   1        6.07        9.77      1.00 o 
  -4   9   1        0.06        0.53      0.87 o 
  -3   9   1        0.00        1.14      0.95 o 
  -2   9   1       13.78       12.59      0.77 o 
  -1   9   1       17.27       20.40      1.11 o 
   0   9   1       40.01       44.37      1.41 o 
   1   9   1        6.67        6.62      0.68 o 
   2   9   1        1.08        1.86      0.55 o 
   3   9   1        0.54       -0.09      0.61 o 
   4   9   1        1.18       -0.40      0.71 o 
   5   9   1        2.00        2.07      1.32 o 
  -1  10   1        0.22        0.82      0.83 o 
   0  10   1        0.42        0.85      1.04 o 
   1  10   1        1.70        2.66      0.95 o 
 -12   0   2        0.69        2.46      2.23 o 
 -11   0   2        8.58        9.03      1.79 o 
 -10   0   2      121.36      122.12      4.02 o 
  -9   0   2        0.67       -0.36      0.59 o 
  -8   0   2        4.45        5.50      0.58 o 
  -7   0   2        0.02        0.18      0.29 o 
  -6   0   2      633.39      664.62      5.55 o 
  -5   0   2      688.55      684.98      5.76 o 
  -4   0   2      157.20      165.64      1.41 o 
  -3   0   2      516.91      522.91      3.47 o 
  -2   0   2      763.81      798.03      5.06 o 
  -1   0   2    13156.24    12666.03     96.00 o 
   0   0   2        0.87       -0.09      0.09 o 
   1   0   2     2262.03     2195.11     18.78 o 
   2   0   2     3815.09     3665.91     27.89 o 
   3   0   2       29.31       32.71      0.58 o 
   4   0   2     1306.89     1309.10      9.36 o 
   5   0   2       31.22       42.13      0.75 o 
   6   0   2        7.66        3.96      0.36 o 
   7   0   2       93.65       89.94      1.51 o 
   8   0   2       74.56       67.27      4.04 o 
   9   0   2       84.96       81.98      3.61 o 
  10   0   2        2.88        1.70      1.03 o 
  11   0   2       10.69       10.96      2.88 o 
 -11   1   2        6.35        5.71      1.28 o 
 -10   1   2        1.48        0.73      0.66 o 
  -9   1   2        3.11        2.79      0.53 o 
  -8   1   2       26.21       25.27      0.93 o 
  -7   1   2        0.14        0.30      0.21 o 
  -6   1   2       19.31       15.45      0.37 o 
  -5   1   2      136.19      144.20      1.04 o 
  -4   1   2       26.28       22.37      0.35 o 
  -3   1   2        4.68        4.86      0.15 o 
  -2   1   2     2045.57     2004.57      9.84 o 
  -1   1   2     1729.86     1715.88      8.42 o 
   0   1   2     1251.29     1256.92      6.25 o 
   1   1   2     7623.85     7118.43     39.60 o 
   2   1   2       45.66       49.20      0.44 o 
   3   1   2      830.98      889.78      4.39 o 
   4   1   2        0.87        0.12      0.14 o 
   5   1   2       55.14       59.08      0.69 o 
   6   1   2      125.97      126.03      1.23 o 
   7   1   2        1.34        1.84      0.28 o 
   8   1   2        1.14        1.44      0.45 o 
   9   1   2       13.70       11.85      1.01 o 
  10   1   2        1.92        1.97      0.70 o 
  11   1   2        2.09        5.06      1.69 o 
 -11   2   2        0.93        1.00      0.78 o 
 -10   2   2        5.46        4.86      0.76 o 
  -9   2   2        8.38        8.01      0.58 o 
  -8   2   2       22.51       22.46      0.71 o 
  -7   2   2        0.46        0.14      0.20 o 
  -6   2   2        0.03        0.05      0.17 o 
  -5   2   2        4.68        4.56      0.22 o 
  -4   2   2       82.35       95.19      0.68 o 
  -3   2   2       12.38       14.66      0.27 o 
  -2   2   2        5.68        8.65      0.16 o 
  -1   2   2       36.88       39.58      0.39 o 
   0   2   2      363.11      357.20      2.06 o 
   1   2   2      784.06      770.31      3.81 o 
   2   2   2     2043.92     2092.58      9.60 o 
   3   2   2        3.91        5.58      0.17 o 
   4   2   2       39.80       40.59      0.45 o 
   5   2   2        0.12        0.07      0.16 o 
   6   2   2       33.56       34.63      0.57 o 
   7   2   2      274.41      276.54      2.57 o 
   8   2   2        2.54        1.69      0.40 o 
   9   2   2       30.25       31.34      1.23 o 
  10   2   2        0.32        1.34      0.70 o 
 -11   3   2        5.70        4.73      2.03 o 
 -10   3   2        0.07       -0.11      0.68 o 
  -9   3   2       64.98       66.80      1.25 o 
  -8   3   2       86.32       81.68      1.49 o 
  -7   3   2       87.44       88.72      1.15 o 
  -6   3   2      132.10      123.20      1.18 o 
  -5   3   2        1.19        2.43      0.20 o 
  -4   3   2       22.19       18.28      0.32 o 
  -3   3   2        2.87        5.12      0.14 o 
  -2   3   2      919.98      944.46      5.86 o 
  -1   3   2       74.85       67.53      0.65 o 
   0   3   2      121.14      132.93      0.92 o 
   1   3   2      116.61      137.72      0.91 o 
   2   3   2      996.69     1066.84      5.71 o 
   3   3   2      239.20      187.29      1.35 o 
   4   3   2        2.69        1.82      0.17 o 
   5   3   2       42.51       39.23      0.53 o 
   6   3   2      374.27      366.65      2.54 o 
   7   3   2      179.66      177.25      1.78 o 
   8   3   2        1.00        0.79      0.38 o 
   9   3   2        7.10        7.63      0.75 o 
  10   3   2        7.16        7.89      1.12 o 
  11   3   2        1.10        1.63      1.06 o 
 -10   4   2        9.88       10.00      1.18 o 
  -9   4   2       36.63       37.38      1.05 o 
  -8   4   2       36.01       40.55      1.38 o 
  -7   4   2      145.84      145.65      1.71 o 
  -6   4   2        7.30        5.65      0.38 o 
  -5   4   2      130.74      131.36      1.27 o 
  -4   4   2      162.27      178.50      1.41 o 
  -3   4   2      228.12      225.95      1.85 o 
  -2   4   2       64.61       64.45      0.83 o 
  -1   4   2       26.62       30.14      0.49 o 
   0   4   2      716.08      727.98      4.73 o 
   1   4   2        0.12       -0.11      0.13 o 
   2   4   2       51.24       40.52      0.48 o 
   3   4   2       17.36       20.39      0.34 o 
   4   4   2        3.78        2.41      0.22 o 
   5   4   2      129.69      125.02      1.16 o 
   6   4   2        3.82        4.41      0.36 o 
   7   4   2        0.51        0.80      0.35 o 
   8   4   2        9.40        8.73      0.65 o 
   9   4   2        1.45        2.96      0.69 o 
  10   4   2       13.03       13.28      1.54 o 
 -10   5   2        0.15       -0.59      0.81 o 
  -9   5   2        0.09        1.00      0.49 o 
  -8   5   2        0.46       -0.27      0.44 o 
  -7   5   2        1.56        1.31      0.35 o 
  -6   5   2       37.53       35.30      0.79 o 
  -5   5   2        1.69        1.03      0.22 o 
  -4   5   2       25.77       29.24      0.59 o 
  -3   5   2        0.04       -0.21      0.21 o 
  -2   5   2       39.22       39.42      0.80 o 
  -1   5   2       11.19       11.60      0.30 o 
   0   5   2      228.80      222.32      2.21 o 
   1   5   2       22.81       20.11      0.52 o 
   2   5   2        1.23        1.52      0.19 o 
   3   5   2        0.90        0.56      0.21 o 
   4   5   2        3.56        2.94      0.27 o 
   5   5   2      105.14       99.91      1.69 o 
   6   5   2       19.60       20.46      0.61 o 
   7   5   2        9.27        9.89      0.49 o 
   8   5   2        1.31        1.92      0.43 o 
   9   5   2        0.06       -0.55      0.55 o 
  -9   6   2        8.57       10.86      1.42 o 
  -8   6   2        2.22        2.91      0.56 o 
  -7   6   2       11.40        9.99      0.89 o 
  -6   6   2        5.99        5.03      0.48 o 
  -5   6   2       12.13       13.26      0.59 o 
  -4   6   2       23.80       18.54      0.63 o 
  -3   6   2      235.14      220.21      2.78 o 
  -2   6   2       11.54       11.22      0.45 o 
  -1   6   2        8.31        9.47      0.45 o 
   0   6   2       60.15       57.22      0.92 o 
   1   6   2      196.83      191.33      2.21 o 
   2   6   2      162.61      149.88      1.62 o 
   3   6   2       32.65       37.21      0.61 o 
   4   6   2       56.23       55.98      0.89 o 
   5   6   2        9.54        8.36      0.44 o 
   6   6   2        2.23        0.85      0.32 o 
   7   6   2        0.04        0.45      0.43 o 
   8   6   2        3.04        2.04      0.64 o 
   9   6   2        0.51        0.63      2.95 o 
  -8   7   2        4.62        6.61      1.02 o 
  -7   7   2        8.48        9.71      0.88 o 
  -6   7   2        9.47        7.97      0.65 o 
  -5   7   2        0.26        0.75      0.47 o 
  -4   7   2        0.35        0.57      0.44 o 
  -3   7   2       23.15       26.04      0.97 o 
  -2   7   2       89.28       82.46      1.71 o 
  -1   7   2        2.42        1.77      0.36 o 
   0   7   2        6.53        6.41      0.35 o 
   1   7   2       47.25       48.52      1.47 o 
   2   7   2       25.27       21.20      0.69 o 
   3   7   2        1.23        0.60      0.34 o 
   4   7   2        9.78       10.00      0.47 o 
   5   7   2        0.56        0.46      0.25 o 
   6   7   2       20.53       21.22      0.99 o 
   7   7   2        8.26       10.28      0.97 o 
   8   7   2        4.25        4.37      1.43 o 
  -7   8   2        0.04       -0.43      0.58 o 
  -6   8   2        3.76        5.82      0.75 o 
  -5   8   2        1.81        1.41      0.49 o 
  -4   8   2        4.50        3.79      0.61 o 
  -3   8   2        2.33        2.37      0.45 o 
  -2   8   2        0.22        0.12      0.36 o 
  -1   8   2        3.33        4.09      0.64 o 
   0   8   2        0.46        0.43      0.39 o 
   1   8   2        0.34        0.18      0.34 o 
   2   8   2        2.03        2.60      0.40 o 
   3   8   2        0.14        0.14      0.31 o 
   4   8   2       15.07       15.73      0.85 o 
   5   8   2        6.96        7.60      0.76 o 
   6   8   2        0.00        0.76      0.79 o 
  -5   9   2       13.63       17.01      0.94 o 
  -4   9   2       15.54       16.61      1.05 o 
  -3   9   2        8.84        9.85      0.75 o 
  -2   9   2        8.34        7.78      0.72 o 
  -1   9   2        2.23        1.70      0.62 o 
   0   9   2        0.25        0.09      0.52 o 
   1   9   2        2.42        3.05      0.49 o 
   2   9   2        1.69        2.21      0.46 o 
   3   9   2        3.82        5.42      0.88 o 
   4   9   2       30.21       35.89      1.87 o 
   0  10   2        9.61       10.40      1.21 o 
 -12   1   3        2.11        1.70      2.39 o 
 -11   1   3        6.26        7.26      1.37 o 
 -10   1   3        0.02        0.60      0.61 o 
  -9   1   3        0.44        0.37      0.43 o 
  -8   1   3       19.53       19.66      0.62 o 
  -7   1   3       13.33       13.29      0.40 o 
  -6   1   3       12.32       14.79      0.35 o 
  -5   1   3       78.09       79.83      0.71 o 
  -4   1   3      239.39      265.93      1.56 o 
  -3   1   3       12.13       13.46      0.26 o 
  -2   1   3      779.45      820.54      4.12 o 
  -1   1   3     1683.10     1682.00      8.28 o 
   0   1   3       56.00       64.01      0.43 o 
   1   1   3      555.71      568.48      2.80 o 
   2   1   3     1889.37     1896.92      9.04 o 
   3   1   3      157.57      187.22      1.16 o 
   4   1   3       35.25       30.50      0.43 o 
   5   1   3        0.31        0.78      0.23 o 
   6   1   3       30.00       28.01      0.58 o 
   7   1   3       30.06       25.21      0.73 o 
   8   1   3       27.67       24.21      0.99 o 
   9   1   3        0.07        0.60      0.52 o 
  10   1   3        1.27        1.34      0.73 o 
  11   1   3        3.74        1.50      2.06 o 
 -11   2   3        3.73        3.54      0.87 o 
 -10   2   3        0.00        0.05      0.58 o 
  -9   2   3       21.36       18.42      0.81 o 
  -8   2   3       53.06       59.99      1.21 o 
  -7   2   3        8.18        8.83      0.34 o 
  -6   2   3        0.14       -0.10      0.16 o 
  -5   2   3       26.39       32.05      0.45 o 
  -4   2   3        1.25        2.81      0.16 o 
  -3   2   3      507.03      556.06      2.79 o 
  -2   2   3       34.33       32.89      0.31 o 
  -1   2   3      163.49      155.03      0.92 o 
   0   2   3       19.07       21.29      0.24 o 
   1   2   3       69.84       59.72      0.44 o 
   2   2   3       61.92       73.41      0.54 o 
   3   2   3     1063.70     1100.64      5.57 o 
   4   2   3       82.10       80.63      0.71 o 
   5   2   3        4.34        8.65      0.30 o 
   6   2   3      247.87      246.96      1.95 o 
   7   2   3       51.21       51.76      0.97 o 
   8   2   3       22.38       23.38      0.86 o 
   9   2   3       16.01       15.98      0.99 o 
  10   2   3       10.49       10.33      1.09 o 
 -11   3   3        0.58        0.38      0.80 o 
 -10   3   3       28.92       32.29      1.45 o 
  -9   3   3       16.19       16.86      0.78 o 
  -8   3   3        7.59        6.82      0.51 o 
  -7   3   3       98.21       97.53      1.20 o 
  -6   3   3       10.91        8.67      0.32 o 
  -5   3   3       92.84      105.27      0.89 o 
  -4   3   3       24.44       28.66      0.37 o 
  -3   3   3      141.46      142.99      0.94 o 
  -2   3   3        1.08        1.60      0.14 o 
  -1   3   3       17.42       20.08      0.30 o 
   0   3   3      322.79      325.31      1.90 o 
   1   3   3        1.93        3.88      0.15 o 
   2   3   3      952.40     1010.35      5.31 o 
   3   3   3      129.47      146.34      1.02 o 
   4   3   3      494.07      498.76      3.00 o 
   5   3   3       23.98       21.14      0.43 o 
   6   3   3       89.57       83.36      0.98 o 
   7   3   3        5.54        5.17      0.46 o 
   8   3   3        0.31        0.44      0.44 o 
   9   3   3        2.17        0.93      0.61 o 
  10   3   3        0.01        0.05      0.64 o 
 -10   4   3        7.07        7.40      0.73 o 
  -9   4   3        7.43        8.09      0.61 o 
  -8   4   3       16.81       16.17      0.70 o 
  -7   4   3        2.57        1.84      0.37 o 
  -6   4   3        9.91       10.35      0.39 o 
  -5   4   3       23.17       22.57      0.53 o 
  -4   4   3       16.99       20.11      0.37 o 
  -3   4   3       22.60       22.27      0.46 o 
  -2   4   3        0.16        0.34      0.20 o 
  -1   4   3       13.54       12.50      0.32 o 
   0   4   3      447.03      466.50      2.93 o 
   1   4   3       13.71       19.59      0.33 o 
   2   4   3        3.60        2.52      0.15 o 
   3   4   3        0.36        0.02      0.14 o 
   4   4   3       39.27       32.40      0.54 o 
   5   4   3      448.67      427.39      3.11 o 
   6   4   3        2.54        2.37      0.33 o 
   7   4   3       28.09       26.44      0.86 o 
   8   4   3       12.54       12.91      0.84 o 
   9   4   3        1.38        2.73      0.70 o 
  10   4   3        8.94       11.19      1.77 o 
 -10   5   3        0.08       -0.95      0.95 o 
  -9   5   3        0.09       -0.12      0.48 o 
  -8   5   3        0.50        0.23      0.39 o 
  -7   5   3        6.76        6.81      0.47 o 
  -6   5   3        2.59        2.07      0.29 o 
  -5   5   3       18.22       14.85      0.66 o 
  -4   5   3        7.37        5.81      0.34 o 
  -3   5   3        3.40        2.90      0.35 o 
  -2   5   3       65.66       63.45      1.13 o 
  -1   5   3      185.74      184.21      2.00 o 
   0   5   3      115.83      105.19      1.03 o 
   1   5   3       14.12       14.90      0.36 o 
   2   5   3       33.89       32.21      0.47 o 
   3   5   3       59.59       61.18      0.77 o 
   4   5   3        2.19        1.06      0.24 o 
   5   5   3        2.50        2.01      0.24 o 
   6   5   3       23.43       24.09      0.61 o 
   7   5   3       17.13       16.39      0.69 o 
   8   5   3       13.75       14.13      0.72 o 
   9   5   3        6.91        5.80      2.17 o 
  -9   6   3       12.20       16.06      2.14 o 
  -8   6   3        5.78        7.71      0.85 o 
  -7   6   3        1.97        2.19      0.54 o 
  -6   6   3        0.07        0.69      0.37 o 
  -5   6   3       27.75       22.89      0.82 o 
  -4   6   3        0.16        0.05      0.38 o 
  -3   6   3       73.40       76.44      1.52 o 
  -2   6   3        0.15       -0.12      0.27 o 
  -1   6   3       28.79       26.21      0.81 o 
   0   6   3       11.70        9.16      0.36 o 
   1   6   3      148.93      144.63      1.61 o 
   2   6   3        4.49        2.98      0.24 o 
   3   6   3       21.44       18.77      0.44 o 
   4   6   3        9.32        7.60      0.39 o 
   5   6   3        4.85        7.29      0.42 o 
   6   6   3       14.64       13.75      0.80 o 
   7   6   3        8.71        9.26      0.83 o 
   8   6   3        0.81        1.37      0.67 o 
  -8   7   3       10.76       10.38      1.71 o 
  -7   7   3        0.25       -0.08      0.63 o 
  -6   7   3        8.31        8.97      0.73 o 
  -5   7   3        6.36        6.90      1.12 o 
  -4   7   3       36.71       32.83      1.25 o 
  -3   7   3      191.53      189.24      3.00 o 
  -2   7   3        1.47        0.91      0.71 o 
  -1   7   3      102.42       99.84      1.93 o 
   0   7   3       55.61       50.35      1.26 o 
   1   7   3       57.80       51.38      1.04 o 
   2   7   3        4.80        3.10      0.38 o 
   3   7   3        2.40        1.82      0.28 o 
   4   7   3        5.32        6.83      0.37 o 
   5   7   3        0.55        0.33      0.27 o 
   6   7   3        2.51        4.14      0.53 o 
   7   7   3        2.92        3.03      0.85 o 
  -7   8   3        1.93        0.70      0.71 o 
  -6   8   3        8.36       10.37      0.81 o 
  -5   8   3        0.08       -0.47      0.47 o 
  -4   8   3        8.29        9.29      1.62 o 
  -3   8   3        0.26        0.87      0.61 o 
  -2   8   3        7.88        7.02      0.65 o 
  -1   8   3       33.87       32.09      0.98 o 
   0   8   3        0.13        0.05      0.41 o 
   1   8   3       51.00       44.95      1.21 o 
   2   8   3        0.34        0.17      0.37 o 
   3   8   3        5.75        7.82      0.50 o 
   4   8   3        0.16       -0.09      0.44 o 
   5   8   3        2.99        5.39      0.62 o 
   6   8   3        0.00        0.52      0.91 o 
  -5   9   3        0.68        0.25      0.46 o 
  -4   9   3        1.83        2.28      1.83 o 
  -3   9   3        2.95        3.31      0.87 o 
  -2   9   3        8.25        9.47      0.77 o 
  -1   9   3       35.61       37.82      1.29 o 
   0   9   3        0.97        0.37      0.59 o 
   1   9   3        0.00       -0.07      0.40 o 
   2   9   3        0.02       -0.20      0.44 o 
   3   9   3        4.26        4.11      0.75 o 
   4   9   3        0.57        1.05      0.99 o 
 -12   0   4        2.84        4.41      2.44 o 
 -11   0   4       42.56       40.29      2.96 o 
 -10   0   4        2.13        0.70      0.92 o 
  -9   0   4        0.16       -0.16      0.72 o 
  -8   0   4      100.86       97.86      1.97 o 
  -7   0   4      197.11      210.92      3.00 o 
  -6   0   4        0.14        0.33      0.26 o 
  -5   0   4        0.53        0.17      0.20 o 
  -4   0   4       13.36        9.79      0.34 o 
  -3   0   4      109.34      126.11      1.06 o 
  -2   0   4     4935.65     5132.72     31.76 o 
  -1   0   4     3375.31     3387.58     21.84 o 
   0   0   4     1449.47     1425.54     10.45 o 
   1   0   4        0.11        0.49      0.18 o 
   2   0   4        0.27        0.81      0.20 o 
   3   0   4        0.06        2.51      0.25 o 
   4   0   4       50.12       64.42      0.97 o 
   5   0   4       20.63       17.74      0.65 o 
   6   0   4       94.29       87.73      1.56 o 
   7   0   4       67.52       57.78      1.84 o 
   8   0   4       72.50       61.59      2.59 o 
   9   0   4       17.06       17.66      1.70 o 
  10   0   4       10.43       11.41      3.27 o 
  11   0   4       14.57       16.83      3.52 o 
 -12   1   4        0.56        4.46      2.35 o 
 -11   1   4        0.94        0.74      0.87 o 
 -10   1   4       17.03       16.97      1.22 o 
  -9   1   4       64.48       64.98      1.41 o 
  -8   1   4        0.00        0.33      0.31 o 
  -7   1   4       18.05       21.60      0.47 o 
  -6   1   4       68.84       71.81      0.77 o 
  -5   1   4      233.61      243.71      1.58 o 
  -4   1   4        2.44        4.45      0.18 o 
  -3   1   4      312.96      322.63      1.77 o 
  -2   1   4     2239.00     2293.97     10.24 o 
  -1   1   4        0.91        2.94      0.11 o 
   0   1   4       29.83       28.96      0.31 o 
   1   1   4      211.73      229.47      1.26 o 
   2   1   4     1456.95     1501.41      7.38 o 
   3   1   4        9.07       18.46      0.32 o 
   4   1   4        1.94        3.49      0.22 o 
   5   1   4        1.70        0.71      0.21 o 
   6   1   4        2.53        2.62      0.28 o 
   7   1   4        0.14        0.91      0.36 o 
   8   1   4      150.19      138.42      2.57 o 
   9   1   4        3.69        1.64      0.62 o 
  10   1   4       40.16       39.68      1.78 o 
  11   1   4        1.25        1.09      2.10 o 
 -11   2   4        3.40        2.41      0.79 o 
 -10   2   4        1.39        0.58      0.73 o 
  -9   2   4        5.03        5.07      0.53 o 
  -8   2   4      121.57      110.14      1.54 o 
  -7   2   4        1.41        1.37      0.23 o 
  -6   2   4        5.64        4.99      0.25 o 
  -5   2   4       36.67       32.48      0.48 o 
  -4   2   4       66.76       57.68      0.56 o 
  -3   2   4      138.55      166.89      1.05 o 
  -2   2   4      324.85      351.68      1.92 o 
  -1   2   4      141.27      128.35      0.81 o 
   0   2   4      159.48      165.87      1.01 o 
   1   2   4      610.39      671.22      3.33 o 
   2   2   4       34.10       34.31      0.35 o 
   3   2   4      692.61      752.29      4.01 o 
   4   2   4      304.14      276.25      1.92 o 
   5   2   4       97.94       97.18      1.03 o 
   6   2   4      235.55      226.50      2.08 o 
   7   2   4       14.60       12.00      0.64 o 
   8   2   4       39.35       37.68      1.86 o 
   9   2   4       21.06       22.98      1.36 o 
  10   2   4        4.10        5.79      1.06 o 
 -11   3   4        0.56       -0.93      0.93 o 
 -10   3   4        0.01       -0.59      0.59 o 
  -9   3   4       64.36       61.11      1.27 o 
  -8   3   4       65.86       64.75      1.21 o 
  -7   3   4       29.39       33.73      0.68 o 
  -6   3   4        6.66        6.07      0.28 o 
  -5   3   4       29.82       33.74      0.44 o 
  -4   3   4      311.01      325.63      2.05 o 
  -3   3   4      379.24      437.75      2.42 o 
  -2   3   4       71.40       67.30      0.54 o 
  -1   3   4       37.64       42.77      0.45 o 
   0   3   4        9.58        8.76      0.20 o 
   1   3   4      818.21      899.97      4.85 o 
   2   3   4      256.25      236.61      1.46 o 
   3   3   4       98.28      102.22      0.82 o 
   4   3   4      112.73      108.66      0.96 o 
   5   3   4        8.63        9.93      0.34 o 
   6   3   4      200.73      197.99      1.84 o 
   7   3   4        2.62        2.16      0.42 o 
   8   3   4       24.54       28.08      1.00 o 
   9   3   4        7.75        7.74      0.90 o 
  10   3   4        0.13        0.51      0.83 o 
 -11   4   4       10.38       15.98      3.42 o 
 -10   4   4       31.04       32.46      1.37 o 
  -9   4   4        2.80        3.08      0.44 o 
  -8   4   4        8.32        9.81      0.55 o 
  -7   4   4        5.83        6.08      0.44 o 
  -6   4   4       47.18       45.59      0.80 o 
  -5   4   4        0.51        0.17      0.20 o 
  -4   4   4        2.97        3.05      0.20 o 
  -3   4   4        5.12        5.19      0.32 o 
  -2   4   4       48.87       51.04      0.67 o 
  -1   4   4       68.59       88.02      0.90 o 
   0   4   4       12.05       13.62      0.35 o 
   1   4   4       33.06       33.94      0.51 o 
   2   4   4        0.28        0.55      0.15 o 
   3   4   4       60.67       60.45      0.64 o 
   4   4   4      773.13      746.20      4.80 o 
   5   4   4       45.60       45.12      0.66 o 
   6   4   4        1.41        1.24      0.34 o 
   7   4   4        0.50        0.24      0.34 o 
   8   4   4        0.02        0.05      0.37 o 
   9   4   4       29.60       33.64      1.86 o 
  10   4   4        0.03        2.62      1.98 o 
 -10   5   4       24.40       29.04      1.52 o 
  -9   5   4        0.15        0.23      0.51 o 
  -8   5   4        0.76        1.12      0.42 o 
  -7   5   4       16.35       16.14      0.82 o 
  -6   5   4        1.04        1.43      0.29 o 
  -5   5   4        2.05        1.78      0.34 o 
  -4   5   4      122.21      112.43      1.34 o 
  -3   5   4        8.28        9.59      0.44 o 
  -2   5   4       13.19       11.53      0.48 o 
  -1   5   4       95.10       95.64      1.16 o 
   0   5   4      142.71      139.55      1.31 o 
   1   5   4        2.19        4.86      0.24 o 
   2   5   4        0.16        0.30      0.14 o 
   3   5   4        0.00        0.16      0.18 o 
   4   5   4       86.00       80.01      0.92 o 
   5   5   4       53.36       47.48      0.83 o 
   6   5   4       23.09       22.20      0.62 o 
   7   5   4        0.76        0.05      0.39 o 
   8   5   4        0.09       -0.02      0.49 o 
   9   5   4        0.20       -0.01      0.81 o 
  -9   6   4        0.17       -0.66      1.04 o 
  -8   6   4        0.34        0.87      0.73 o 
  -7   6   4        2.42        3.01      0.66 o 
  -6   6   4       21.64       23.68      0.92 o 
  -5   6   4       61.47       55.31      1.30 o 
  -4   6   4       65.43       63.58      1.40 o 
  -3   6   4        0.28        0.61      0.40 o 
  -2   6   4        2.74        2.37      0.36 o 
  -1   6   4       35.95       35.53      0.78 o 
   0   6   4      301.56      280.66      2.83 o 
   1   6   4       33.45       29.84      0.72 o 
   2   6   4        9.36        9.01      0.37 o 
   3   6   4        6.99        7.69      0.35 o 
   4   6   4       40.91       36.56      0.75 o 
   5   6   4        8.54        6.85      0.43 o 
   6   6   4        2.12        3.22      0.47 o 
   7   6   4        0.15        0.05      0.47 o 
   8   6   4        0.02       -0.22      0.67 o 
  -8   7   4        4.24        2.82      1.47 o 
  -7   7   4        6.12        6.08      0.94 o 
  -6   7   4        0.17       -0.37      0.48 o 
  -5   7   4        4.74        4.23      0.63 o 
  -4   7   4       47.88       54.43      1.61 o 
  -3   7   4       45.64       43.83      1.20 o 
  -2   7   4        6.96        6.00      0.58 o 
  -1   7   4       25.15       23.70      0.74 o 
   0   7   4        5.87        5.44      0.42 o 
   1   7   4       43.22       35.89      1.10 o 
   2   7   4        0.27        0.21      0.25 o 
   3   7   4        0.01       -0.14      0.26 o 
   4   7   4        0.78        1.01      0.33 o 
   5   7   4        9.50       12.64      0.52 o 
   6   7   4       14.50       14.19      0.83 o 
   7   7   4        0.28       -0.09      0.81 o 
  -7   8   4        4.66        6.65      0.97 o 
  -6   8   4        6.52        9.48      0.96 o 
  -5   8   4        1.61        1.40      0.49 o 
  -4   8   4        3.91        3.84      0.60 o 
  -3   8   4        2.25        2.04      0.65 o 
  -2   8   4       12.37       15.35      1.19 o 
  -1   8   4        5.54        6.06      0.52 o 
   0   8   4        5.20        5.47      0.64 o 
   1   8   4       10.34        9.88      0.59 o 
   2   8   4        5.65        8.51      0.44 o 
   3   8   4       14.03       14.10      0.48 o 
   4   8   4       10.92        9.11      0.68 o 
   5   8   4        0.00       -0.29      0.56 o 
   6   8   4        6.62        7.40      1.81 o 
  -5   9   4        4.40        4.49      0.55 o 
  -4   9   4        2.04        2.87      1.52 o 
  -3   9   4        3.12        3.68      1.79 o 
  -2   9   4        7.43        9.56      1.40 o 
  -1   9   4        1.72        0.69      0.58 o 
   0   9   4       14.08       14.87      0.93 o 
   1   9   4        0.54        0.06      0.49 o 
   2   9   4        0.75        1.03      0.55 o 
   3   9   4        9.84       12.22      1.57 o 
   4   9   4        5.45        5.41      1.27 o 
 -12   1   5        3.67        6.60      2.65 o 
 -11   1   5        0.13        0.21      0.80 o 
 -10   1   5        0.14        0.19      0.66 o 
  -9   1   5        5.02        5.29      0.67 o 
  -8   1   5        0.24        0.46      0.33 o 
  -7   1   5       22.56       20.06      0.49 o 
  -6   1   5       82.95       91.22      0.92 o 
  -5   1   5       25.63       24.95      0.40 o 
  -4   1   5      133.84      148.82      1.04 o 
  -3   1   5     1272.57     1318.17      6.58 o 
  -2   1   5      399.89      409.05      2.11 o 
  -1   1   5       48.90       46.25      0.39 o 
   0   1   5      681.73      670.68      3.27 o 
   1   1   5       78.24       88.76      0.66 o 
   2   1   5        3.50        2.88      0.17 o 
   3   1   5       58.93       75.95      0.72 o 
   4   1   5       35.28       34.06      0.54 o 
   5   1   5      101.60      102.22      1.11 o 
   6   1   5       10.82        9.68      0.43 o 
   7   1   5        8.95        6.44      0.60 o 
   8   1   5        0.01       -0.47      0.47 o 
   9   1   5        0.00       -0.08      0.55 o 
  10   1   5        6.49        8.73      1.10 o 
 -11   2   5        0.08       -0.12      0.59 o 
 -10   2   5        2.02        0.85      0.64 o 
  -9   2   5       29.89       32.08      0.95 o 
  -8   2   5        8.26        8.41      0.50 o 
  -7   2   5       39.59       36.78      0.65 o 
  -6   2   5       20.05       20.92      0.42 o 
  -5   2   5        2.05        1.52      0.18 o 
  -4   2   5      243.81      256.76      1.53 o 
  -3   2   5      300.64      316.86      1.77 o 
  -2   2   5      421.22      468.47      2.43 o 
  -1   2   5       11.04       11.30      0.20 o 
   0   2   5        7.25       10.11      0.20 o 
   1   2   5      645.37      698.96      3.57 o 
   2   2   5      157.82      181.82      1.23 o 
   3   2   5      559.42      550.21      3.40 o 
   4   2   5        0.63        0.39      0.19 o 
   5   2   5      189.29      199.51      1.64 o 
   6   2   5       31.54       37.17      0.80 o 
   7   2   5       11.73        9.18      0.62 o 
   8   2   5        6.69        6.13      0.74 o 
   9   2   5       23.09       24.63      1.44 o 
  10   2   5        0.90       -0.82      0.82 o 
 -11   3   5       15.29       13.91      2.24 o 
 -10   3   5        4.51        5.18      0.65 o 
  -9   3   5        9.92        9.21      0.65 o 
  -8   3   5       70.73       67.55      1.30 o 
  -7   3   5        0.81        0.30      0.28 o 
  -6   3   5      114.28      115.84      1.05 o 
  -5   3   5        3.30        4.81      0.22 o 
  -4   3   5       17.60       21.19      0.37 o 
  -3   3   5       73.97       72.28      0.63 o 
  -2   3   5       25.64       29.62      0.32 o 
  -1   3   5      272.88      281.17      1.80 o 
   0   3   5        5.59        8.08      0.21 o 
   1   3   5       71.81       84.05      0.68 o 
   2   3   5        0.46        0.44      0.15 o 
   3   3   5       77.11       74.65      0.73 o 
   4   3   5        0.33        1.38      0.20 o 
   5   3   5       29.76       34.29      0.62 o 
   6   3   5        5.73        6.76      0.55 o 
   7   3   5        5.05        5.21      0.53 o 
   8   3   5        1.74        1.38      0.52 o 
   9   3   5        1.19        0.11      0.65 o 
  10   3   5        2.75        1.69      2.03 o 
 -11   4   5        4.84        5.39      2.59 o 
 -10   4   5       17.36       17.58      1.02 o 
  -9   4   5        2.04        1.29      0.45 o 
  -8   4   5        0.43        0.81      0.37 o 
  -7   4   5        0.07        0.09      0.31 o 
  -6   4   5       17.59       17.63      0.55 o 
  -5   4   5       48.34       47.72      0.59 o 
  -4   4   5        4.18        4.34      0.23 o 
  -3   4   5        4.26        4.28      0.26 o 
  -2   4   5        0.05        0.21      0.17 o 
  -1   4   5      376.96      386.88      2.72 o 
   0   4   5        2.59        2.85      0.18 o 
   1   4   5       60.77       60.25      0.53 o 
   2   4   5       17.15       15.30      0.30 o 
   3   4   5       40.58       39.24      0.49 o 
   4   4   5      394.72      381.79      2.51 o 
   5   4   5        0.37        0.43      0.23 o 
   6   4   5       32.99       34.15      1.06 o 
   7   4   5       34.31       32.84      1.59 o 
   8   4   5        0.28        0.04      0.46 o 
   9   4   5        0.58        0.44      0.61 o 
 -10   5   5        0.09        0.45      1.03 o 
  -9   5   5        0.08       -0.04      0.50 o 
  -8   5   5        0.00       -0.21      0.35 o 
  -7   5   5        5.47        6.58      0.51 o 
  -6   5   5       20.14       20.22      0.56 o 
  -5   5   5       13.86       10.98      0.51 o 
  -4   5   5        9.21       10.32      0.44 o 
  -3   5   5        8.75        9.10      0.46 o 
  -2   5   5       33.52       31.62      0.61 o 
  -1   5   5       31.67       27.64      0.53 o 
   0   5   5        0.17        0.40      0.18 o 
   1   5   5       53.72       53.84      0.73 o 
   2   5   5      119.57      110.08      0.94 o 
   3   5   5       11.39       14.69      0.39 o 
   4   5   5        6.66        4.85      0.33 o 
   5   5   5       23.38       25.26      0.72 o 
   6   5   5       74.75       75.61      1.33 o 
   7   5   5        5.08        5.34      0.58 o 
   8   5   5       53.44       60.49      1.91 o 
   9   5   5        5.13        9.41      1.94 o 
  -9   6   5        6.43        7.23      1.43 o 
  -8   6   5        0.18       -0.13      0.63 o 
  -7   6   5        0.26        0.38      0.58 o 
  -6   6   5        8.72        6.51      0.63 o 
  -5   6   5       17.80       14.40      0.73 o 
  -4   6   5        3.34        4.47      0.56 o 
  -3   6   5       31.01       35.11      1.00 o 
  -2   6   5       11.17       12.27      0.63 o 
  -1   6   5       20.34       21.24      0.48 o 
   0   6   5      155.47      151.07      1.59 o 
   1   6   5        5.02        3.23      0.25 o 
   2   6   5       18.53       16.70      0.47 o 
   3   6   5       65.55       61.21      1.05 o 
   4   6   5        0.72        1.01      0.30 o 
   5   6   5        6.60        5.74      0.46 o 
   6   6   5       18.25       19.48      0.83 o 
   7   6   5        3.18        3.56      0.68 o 
   8   6   5        0.01       -0.82      0.95 o 
  -8   7   5        0.40        1.43      2.40 o 
  -7   7   5        7.82       10.05      1.12 o 
  -6   7   5        3.57        3.32      0.68 o 
  -5   7   5       16.66       14.37      0.82 o 
  -4   7   5       56.05       55.10      1.62 o 
  -3   7   5        0.03       -0.33      0.47 o 
  -2   7   5       10.64        9.78      0.68 o 
  -1   7   5       34.51       34.23      0.95 o 
   0   7   5        9.58        8.81      0.50 o 
   1   7   5        0.04        0.01      0.29 o 
   2   7   5       10.95       10.54      0.43 o 
   3   7   5        0.69        0.90      0.30 o 
   4   7   5        0.47        0.12      0.34 o 
   5   7   5        2.15        3.35      0.44 o 
   6   7   5       17.45       19.71      1.11 o 
   7   7   5        2.54        3.70      2.36 o 
  -7   8   5       17.87       22.39      1.83 o 
  -6   8   5        0.74        1.77      0.70 o 
  -5   8   5       28.62       31.47      1.35 o 
  -4   8   5        8.50        7.33      0.73 o 
  -3   8   5        0.31        1.39      0.72 o 
  -2   8   5       42.44       43.52      1.89 o 
  -1   8   5        0.84        1.01      0.33 o 
   0   8   5       54.77       48.55      1.22 o 
   1   8   5        4.95        4.15      0.42 o 
   2   8   5        0.52        0.20      0.33 o 
   3   8   5        0.34        1.14      0.47 o 
   4   8   5        0.09       -0.17      0.47 o 
   5   8   5        2.23        1.84      1.53 o 
  -5   9   5        0.00       -1.62      1.62 o 
  -4   9   5        0.13        0.31      1.08 o 
  -3   9   5        1.45        3.35      1.73 o 
  -2   9   5        9.89        9.00      2.12 o 
  -1   9   5        0.11       -0.53      0.53 o 
   0   9   5        0.97       -0.23      0.89 o 
   1   9   5        4.75        4.89      0.96 o 
   2   9   5        3.72        3.80      1.15 o 
   3   9   5        8.31       10.06      1.79 o 
 -11   0   6        2.36        4.31      1.50 o 
 -10   0   6        0.76        0.81      1.16 o 
  -9   0   6       41.70       48.21      2.21 o 
  -8   0   6       83.81       83.51      1.84 o 
  -7   0   6      122.06      115.35      1.69 o 
  -6   0   6        2.98        2.51      0.31 o 
  -5   0   6        1.37        1.01      0.24 o 
  -4   0   6      663.54      674.74      4.53 o 
  -3   0   6      983.17     1015.21      6.55 o 
  -2   0   6      165.78      189.77      1.54 o 
  -1   0   6      197.18      222.12      1.73 o 
   0   0   6      102.07       92.66      1.01 o 
   1   0   6      183.52      159.71      1.73 o 
   2   0   6      199.49      205.61      1.95 o 
   3   0   6       17.17       21.21      0.65 o 
   4   0   6      285.02      278.99      3.17 o 
   5   0   6       45.85       51.63      1.13 o 
   6   0   6        7.48        6.24      0.60 o 
   7   0   6        0.39        0.57      0.61 o 
   8   0   6        0.41        2.30      0.82 o 
   9   0   6        0.18       -0.14      0.72 o 
  10   0   6       25.06       22.10      4.86 o 
 -11   1   6        2.07        1.61      0.89 o 
 -10   1   6        0.00        1.41      0.71 o 
  -9   1   6        0.51        0.24      0.52 o 
  -8   1   6       15.32       16.32      0.79 o 
  -7   1   6      165.33      165.62      1.44 o 
  -6   1   6        5.81        7.60      0.29 o 
  -5   1   6       14.18       14.19      0.33 o 
  -4   1   6      157.35      159.90      1.07 o 
  -3   1   6      191.38      156.33      1.00 o 
  -2   1   6     1483.52     1553.56      7.30 o 
  -1   1   6       12.19       11.77      0.22 o 
   0   1   6        2.66        1.84      0.13 o 
   1   1   6        1.93        4.02      0.17 o 
   2   1   6      205.62      204.74      1.38 o 
   3   1   6        7.97        7.60      0.27 o 
   4   1   6      315.81      298.58      2.21 o 
   5   1   6      130.47      136.08      1.40 o 
   6   1   6       62.43       54.10      1.12 o 
   7   1   6       59.08       52.98      1.52 o 
   8   1   6        0.52       -0.36      0.50 o 
   9   1   6       70.29       73.68      2.14 o 
  10   1   6        6.90        8.27      1.93 o 
 -11   2   6        0.14        0.62      0.67 o 
 -10   2   6        5.34        3.15      0.89 o 
  -9   2   6      120.70      120.75      1.93 o 
  -8   2   6       11.55       14.57      0.59 o 
  -7   2   6       23.55       21.27      0.53 o 
  -6   2   6       34.27       32.54      0.53 o 
  -5   2   6       22.78       24.73      0.53 o 
  -4   2   6      649.11      675.05      3.75 o 
  -3   2   6       47.96       45.87      0.45 o 
  -2   2   6       71.37       77.63      0.64 o 
  -1   2   6       19.82       22.24      0.31 o 
   0   2   6       87.52       97.16      0.78 o 
   1   2   6        4.10       10.10      0.27 o 
   2   2   6      197.81      195.77      1.35 o 
   3   2   6       83.93       89.79      0.90 o 
   4   2   6      158.31      158.40      1.38 o 
   5   2   6       55.57       55.28      1.23 o 
   6   2   6      190.42      181.85      2.26 o 
   7   2   6        1.98        3.82      0.57 o 
   8   2   6        9.16       10.62      0.99 o 
   9   2   6        1.43        1.86      0.71 o 
 -11   3   6        0.83        1.92      1.00 o 
 -10   3   6       14.49       14.58      0.93 o 
  -9   3   6       62.18       67.46      1.38 o 
  -8   3   6        4.90        3.95      0.48 o 
  -7   3   6       15.69       12.84      0.50 o 
  -6   3   6        7.87        6.23      0.28 o 
  -5   3   6        5.28        5.63      0.22 o 
  -4   3   6       27.79       28.63      0.46 o 
  -3   3   6       25.55       28.28      0.41 o 
  -2   3   6       49.06       49.94      0.54 o 
  -1   3   6       55.21       57.50      0.61 o 
   0   3   6       12.13       19.82      0.27 o 
   1   3   6        1.27        0.05      0.14 o 
   2   3   6       29.26       29.16      0.43 o 
   3   3   6        1.59        2.04      0.23 o 
   4   3   6       83.14       87.69      1.01 o 
   5   3   6      286.89      278.12      2.45 o 
   6   3   6        8.94        7.83      0.61 o 
   7   3   6        0.93        1.12      0.45 o 
   8   3   6       12.68       12.16      0.95 o 
   9   3   6        7.05        6.89      0.97 o 
 -10   4   6        1.56        1.48      0.63 o 
  -9   4   6        5.09        5.16      0.56 o 
  -8   4   6        1.94        2.72      0.45 o 
  -7   4   6        0.45        0.89      0.33 o 
  -6   4   6       95.47       85.41      1.23 o 
  -5   4   6        4.24        4.24      0.26 o 
  -4   4   6       17.14       16.36      0.40 o 
  -3   4   6        9.65        8.29      0.32 o 
  -2   4   6       58.80       64.61      0.70 o 
  -1   4   6       69.06       71.76      0.77 o 
   0   4   6        1.89        1.29      0.19 o 
   1   4   6       35.71       29.15      0.39 o 
   2   4   6        0.28        0.20      0.17 o 
   3   4   6      279.93      279.66      1.85 o 
   4   4   6        1.84        2.75      0.30 o 
   5   4   6       17.79       17.53      0.54 o 
   6   4   6       69.59       65.74      1.29 o 
   7   4   6        0.72        0.79      0.47 o 
   8   4   6       30.84       35.30      1.80 o 
   9   4   6        3.83        4.24      0.97 o 
 -10   5   6        3.35        2.09      3.33 o 
  -9   5   6        5.70        7.08      0.70 o 
  -8   5   6        2.08        2.81      0.55 o 
  -7   5   6        1.69        1.22      0.33 o 
  -6   5   6        0.76        1.29      0.27 o 
  -5   5   6       19.02       19.05      0.74 o 
  -4   5   6        0.35        0.57      0.28 o 
  -3   5   6        0.78        0.45      0.25 o 
  -2   5   6      211.19      205.73      1.91 o 
  -1   5   6      274.20      270.54      2.24 o 
   0   5   6       94.40       92.06      0.96 o 
   1   5   6       55.35       53.30      0.62 o 
   2   5   6       19.97       21.34      0.41 o 
   3   5   6      281.95      251.31      2.02 o 
   4   5   6      117.00      107.28      1.22 o 
   5   5   6       45.51       45.90      0.95 o 
   6   5   6       16.47       13.07      0.73 o 
   7   5   6       13.72       12.15      0.85 o 
   8   5   6        3.74        4.11      1.11 o 
  -9   6   6        2.71        3.08      1.22 o 
  -8   6   6        0.57        0.00      1.01 o 
  -7   6   6        0.10       -0.05      0.58 o 
  -6   6   6       10.58        9.13      0.69 o 
  -5   6   6       44.17       43.14      1.07 o 
  -4   6   6       28.77       28.21      0.77 o 
  -3   6   6        1.07        1.37      0.37 o 
  -2   6   6       13.16       13.89      0.96 o 
  -1   6   6      146.61      142.63      1.77 o 
   0   6   6        2.89        2.92      0.34 o 
   1   6   6        6.42        4.74      0.27 o 
   2   6   6       35.15       33.60      0.72 o 
   3   6   6        0.00        0.06      0.23 o 
   4   6   6       11.66        9.65      0.46 o 
   5   6   6        0.05        0.12      0.33 o 
   6   6   6        3.83        2.66      0.51 o 
   7   6   6        0.15        0.14      0.62 o 
  -8   7   6        0.27       -2.02      2.02 o 
  -7   7   6        0.04        0.40      0.98 o 
  -6   7   6        1.19        1.52      0.65 o 
  -5   7   6       51.33       56.19      1.37 o 
  -4   7   6       27.49       24.66      1.11 o 
  -3   7   6        2.54        3.69      0.71 o 
  -2   7   6        1.18        1.19      0.49 o 
  -1   7   6        9.89        9.96      0.48 o 
   0   7   6       34.89       31.25      1.07 o 
   1   7   6        7.44        7.31      0.38 o 
   2   7   6       20.78       23.08      0.62 o 
   3   7   6        4.35        3.86      0.41 o 
   4   7   6        1.55        2.13      0.46 o 
   5   7   6        0.65        0.41      0.45 o 
   6   7   6        1.45        1.95      0.91 o 
  -6   8   6        3.03        2.30      0.80 o 
  -5   8   6        1.81        3.40      0.57 o 
  -4   8   6       34.48       38.91      2.46 o 
  -3   8   6        4.23        5.53      0.75 o 
  -2   8   6        1.13        1.37      0.65 o 
  -1   8   6        1.11        1.21      0.41 o 
   0   8   6       15.93       13.68      0.72 o 
   1   8   6        6.99        9.43      0.62 o 
   2   8   6       25.76       26.49      0.85 o 
   3   8   6        4.10        5.08      0.73 o 
   4   8   6        6.45        6.36      0.98 o 
   5   8   6        3.60        4.34      1.36 o 
  -4   9   6        0.92       -0.25      1.28 o 
  -3   9   6        1.32        2.88      1.73 o 
  -2   9   6        1.90        3.41      1.73 o 
  -1   9   6        3.50        2.79      0.82 o 
   0   9   6        0.03        1.58      0.76 o 
   1   9   6        0.44       -0.33      1.04 o 
   2   9   6        1.06        1.14      1.09 o 
   3   9   6        3.90        4.11      1.29 o 
 -11   1   7        0.36       -1.22      1.22 o 
 -10   1   7        5.54        7.33      1.08 o 
  -9   1   7       15.23       17.68      1.03 o 
  -8   1   7       23.19       20.97      0.70 o 
  -7   1   7        5.90        6.46      0.34 o 
  -6   1   7       49.95       53.49      0.67 o 
  -5   1   7       18.54       20.44      0.37 o 
  -4   1   7      172.65      174.12      1.20 o 
  -3   1   7       64.42       60.48      0.56 o 
  -2   1   7       31.37       29.38      0.37 o 
  -1   1   7       60.14       58.18      0.49 o 
   0   1   7       50.46       47.28      0.47 o 
   1   1   7       58.95       61.35      0.60 o 
   2   1   7      181.63      199.49      1.42 o 
   3   1   7       17.96       14.54      0.37 o 
   4   1   7      245.99      243.59      2.08 o 
   5   1   7       12.75       10.57      0.46 o 
   6   1   7       32.74       26.66      0.95 o 
   7   1   7        0.00       -0.41      0.50 o 
   8   1   7        0.50        0.31      0.57 o 
   9   1   7       11.48       12.62      1.08 o 
  10   1   7        3.14        7.45      2.60 o 
 -11   2   7        0.00       -0.89      0.89 o 
 -10   2   7       18.88       19.51      1.31 o 
  -9   2   7        8.99        8.52      0.82 o 
  -8   2   7        3.20        3.52      0.45 o 
  -7   2   7       62.71       66.77      0.93 o 
  -6   2   7        3.32        3.85      0.27 o 
  -5   2   7      132.23      143.09      1.15 o 
  -4   2   7      118.77      117.39      0.98 o 
  -3   2   7       10.12       12.37      0.28 o 
  -2   2   7      207.84      193.50      1.28 o 
  -1   2   7        2.46        2.98      0.17 o 
   0   2   7      352.32      384.23      2.42 o 
   1   2   7      154.38      169.16      1.35 o 
   2   2   7        5.89        6.79      0.27 o 
   3   2   7       73.62       75.76      0.98 o 
   4   2   7       37.19       35.86      0.69 o 
   5   2   7       46.36       50.81      0.96 o 
   6   2   7        1.92        1.50      0.45 o 
   7   2   7       43.39       40.54      1.48 o 
   8   2   7       26.57       26.04      1.24 o 
   9   2   7        0.43        0.23      0.74 o 
 -11   3   7        2.29        1.94      1.05 o 
 -10   3   7        7.07        5.13      0.69 o 
  -9   3   7        4.35        3.28      0.55 o 
  -8   3   7        0.06       -0.12      0.37 o 
  -7   3   7        6.35        6.40      0.43 o 
  -6   3   7       32.57       31.47      0.52 o 
  -5   3   7       12.68       11.60      0.30 o 
  -4   3   7       10.42       11.67      0.30 o 
  -3   3   7       42.71       47.34      0.61 o 
  -2   3   7       25.69       25.87      0.40 o 
  -1   3   7       43.10       50.20      0.48 o 
   0   3   7        8.70       10.79      0.27 o 
   1   3   7       32.75       31.98      0.45 o 
   2   3   7        8.16        8.19      0.30 o 
   3   3   7       17.45       14.51      0.42 o 
   4   3   7        2.73        1.37      0.28 o 
   5   3   7       10.21        9.63      0.52 o 
   6   3   7        0.14       -0.20      0.37 o 
   7   3   7        0.81        0.77      0.54 o 
   8   3   7        1.91        1.64      0.65 o 
   9   3   7        0.73       -0.29      0.92 o 
 -10   4   7        0.05        0.06      0.71 o 
  -9   4   7        2.69        1.89      0.54 o 
  -8   4   7        1.64        1.32      0.50 o 
  -7   4   7        3.16        2.07      0.36 o 
  -6   4   7       15.84       16.08      0.54 o 
  -5   4   7       15.08       11.52      0.38 o 
  -4   4   7        2.88        1.93      0.23 o 
  -3   4   7        5.02        5.14      0.27 o 
  -2   4   7      301.60      298.62      2.35 o 
  -1   4   7       26.96       28.83      0.50 o 
   0   4   7       23.44       25.52      0.40 o 
   1   4   7        5.39        4.88      0.22 o 
   2   4   7        4.55        1.99      0.24 o 
   3   4   7      254.52      223.93      1.72 o 
   4   4   7        6.53        5.02      0.35 o 
   5   4   7       33.91       32.52      0.81 o 
   6   4   7       11.95       13.08      0.68 o 
   7   4   7        5.79        6.55      0.75 o 
   8   4   7        1.14        0.69      0.71 o 
   9   4   7        1.48        3.00      1.06 o 
 -10   5   7        1.83        3.09      1.65 o 
  -9   5   7        3.20        1.91      0.75 o 
  -8   5   7        6.57        6.08      0.53 o 
  -7   5   7       19.23       16.40      0.61 o 
  -6   5   7       13.98       10.80      0.63 o 
  -5   5   7       11.33       11.77      0.61 o 
  -4   5   7       84.61       79.13      1.22 o 
  -3   5   7        0.02       -0.12      0.29 o 
  -2   5   7      111.65      110.29      1.39 o 
  -1   5   7       26.63       23.31      0.45 o 
   0   5   7       28.77       30.07      0.49 o 
   1   5   7       60.06       58.48      0.75 o 
   2   5   7       12.83       15.89      0.37 o 
   3   5   7        0.00        0.23      0.21 o 
   4   5   7       28.87       28.11      0.64 o 
   5   5   7       57.78       59.39      1.04 o 
   6   5   7        6.71        8.61      0.82 o 
   7   5   7       65.48       72.09      2.10 o 
   8   5   7        0.89       -0.45      1.42 o 
  -9   6   7        0.95       -0.55      1.42 o 
  -8   6   7        0.33        0.48      0.83 o 
  -7   6   7        0.57        1.06      0.63 o 
  -6   6   7       20.41       20.46      0.93 o 
  -5   6   7        2.68        2.18      0.43 o 
  -4   6   7       25.06       25.29      0.79 o 
  -3   6   7       16.50       15.97      0.81 o 
  -2   6   7       49.70       50.31      0.88 o 
  -1   6   7       28.99       28.20      0.74 o 
   0   6   7        3.18        3.11      0.41 o 
   1   6   7        0.79        0.08      0.23 o 
   2   6   7       42.44       38.65      0.87 o 
   3   6   7        0.54        0.62      0.26 o 
   4   6   7        0.02       -0.23      0.32 o 
   5   6   7        2.67        2.26      0.43 o 
   6   6   7        1.46        1.68      0.62 o 
   7   6   7        9.13        8.22      1.25 o 
  -8   7   7        1.56        0.92      2.31 o 
  -7   7   7        2.64        3.41      0.96 o 
  -6   7   7        4.29        4.02      0.97 o 
  -5   7   7       10.30        9.24      0.74 o 
  -4   7   7       25.15       25.17      0.90 o 
  -3   7   7        1.35        1.32      0.41 o 
  -2   7   7        0.24        0.38      0.31 o 
  -1   7   7        1.49        1.67      0.43 o 
   0   7   7        0.29       -0.11      0.32 o 
   1   7   7        1.25        0.90      0.28 o 
   2   7   7        0.05       -0.13      0.32 o 
   3   7   7        2.05        1.83      0.44 o 
   4   7   7        3.37        5.35      0.58 o 
   5   7   7        8.17       10.00      0.92 o 
   6   7   7        7.04        7.58      1.32 o 
  -6   8   7       26.61       29.01      1.57 o 
  -5   8   7        5.20        4.58      0.83 o 
  -4   8   7        0.87        1.04      0.73 o 
  -3   8   7       11.57       11.49      1.11 o 
  -2   8   7        0.36        0.16      0.38 o 
  -1   8   7       17.33       17.18      0.79 o 
   0   8   7        5.07        4.89      0.59 o 
   1   8   7        2.84        3.65      0.49 o 
   2   8   7        7.10        7.87      0.67 o 
   3   8   7        0.88        0.22      0.95 o 
   4   8   7       23.42       30.54      2.27 o 
  -4   9   7        0.17       -1.07      1.07 o 
  -3   9   7        1.85        3.77      1.95 o 
  -2   9   7        0.94        0.94      0.77 o 
  -1   9   7        4.61        3.15      0.65 o 
   0   9   7        7.44        8.37      1.99 o 
   1   9   7        7.40        9.85      1.35 o 
   2   9   7       17.63       20.77      1.81 o 
 -11   0   8        1.62       -0.40      1.82 o 
 -10   0   8        0.12        0.52      1.06 o 
  -9   0   8        2.02        1.78      0.86 o 
  -8   0   8       13.02       14.32      0.98 o 
  -7   0   8       59.92       53.53      1.09 o 
  -6   0   8       29.80       31.55      0.78 o 
  -5   0   8       25.90       28.01      0.73 o 
  -4   0   8      154.30      168.80      1.63 o 
  -3   0   8      157.50      171.38      1.63 o 
  -2   0   8      208.24      225.11      1.99 o 
  -1   0   8      223.04      226.77      2.27 o 
   0   0   8       38.52       53.65      0.82 o 
   1   0   8       45.79       41.08      0.80 o 
   2   0   8      113.81      102.69      1.64 o 
   3   0   8        9.82       12.28      0.65 o 
   4   0   8      119.82      127.27      2.04 o 
   5   0   8       11.06       13.37      0.82 o 
   6   0   8       90.30       89.37      2.60 o 
   7   0   8       57.81       55.94      2.81 o 
   8   0   8        0.48       -0.29      0.75 o 
   9   0   8        3.43        3.43      1.12 o 
 -11   1   8        4.34        6.87      1.69 o 
 -10   1   8        5.56        6.34      1.05 o 
  -9   1   8        0.38       -0.39      0.48 o 
  -8   1   8       39.33       42.12      1.04 o 
  -7   1   8        6.96        7.15      0.39 o 
  -6   1   8      258.83      242.35      1.87 o 
  -5   1   8        0.02       -0.17      0.17 o 
  -4   1   8      169.52      172.53      1.21 o 
  -3   1   8      567.24      602.93      3.43 o 
  -2   1   8       13.35       14.05      0.30 o 
  -1   1   8       24.51       33.17      0.40 o 
   0   1   8      657.28      670.39      3.81 o 
   1   1   8      132.74      151.82      1.14 o 
   2   1   8        1.70        1.20      0.19 o 
   3   1   8      116.32      110.33      1.09 o 
   4   1   8      156.77      153.77      1.48 o 
   5   1   8       94.89       88.04      1.45 o 
   6   1   8        2.30        1.29      0.52 o 
   7   1   8        0.50        0.42      0.50 o 
   8   1   8        7.09        9.66      0.93 o 
   9   1   8        1.41        2.08      0.74 o 
 -11   2   8       12.06       12.56      1.52 o 
 -10   2   8       25.85       26.30      1.47 o 
  -9   2   8       23.06       23.38      0.97 o 
  -8   2   8        6.45        7.70      0.54 o 
  -7   2   8       43.17       39.90      0.80 o 
  -6   2   8       31.16       31.50      0.54 o 
  -5   2   8       27.42       32.97      0.52 o 
  -4   2   8      312.57      316.08      2.16 o 
  -3   2   8        0.57        0.02      0.16 o 
  -2   2   8      117.51      131.88      1.04 o 
  -1   2   8      207.84      217.65      1.53 o 
   0   2   8       80.34       86.44      0.85 o 
   1   2   8      162.07      175.83      1.38 o 
   2   2   8        1.49        3.30      0.26 o 
   3   2   8       28.26       27.61      0.60 o 
   4   2   8      125.65      117.45      1.42 o 
   5   2   8      201.19      183.74      2.40 o 
   6   2   8        5.35        5.03      0.68 o 
   7   2   8        6.47        4.91      0.72 o 
   8   2   8        5.46        7.03      0.90 o 
   9   2   8        8.68       15.22      2.34 o 
 -11   3   8        0.08        0.69      0.96 o 
 -10   3   8        2.40        1.10      0.71 o 
  -9   3   8        0.05       -0.41      0.41 o 
  -8   3   8        0.85        1.16      0.38 o 
  -7   3   8       26.52       29.55      0.73 o 
  -6   3   8       41.05       35.17      0.71 o 
  -5   3   8       81.08       84.56      0.80 o 
  -4   3   8        0.59        0.97      0.18 o 
  -3   3   8       10.07       10.73      0.29 o 
  -2   3   8       58.54       58.83      0.60 o 
  -1   3   8      270.39      276.66      1.89 o 
   0   3   8        3.87        3.95      0.23 o 
   1   3   8        3.13        4.21      0.26 o 
   2   3   8       39.26       37.47      0.66 o 
   3   3   8        5.23        5.69      0.34 o 
   4   3   8       62.04       60.27      1.03 o 
   5   3   8       19.48       16.74      0.69 o 
   6   3   8       15.36       14.05      0.83 o 
   7   3   8       10.97       12.77      1.26 o 
   8   3   8        0.45        1.12      0.71 o 
   9   3   8        0.08       -0.56      1.86 o 
 -10   4   8        0.04       -0.76      0.76 o 
  -9   4   8        0.66        0.53      0.49 o 
  -8   4   8        0.36       -0.43      0.46 o 
  -7   4   8       55.85       52.18      1.08 o 
  -6   4   8        5.75        5.68      0.41 o 
  -5   4   8        2.72        1.79      0.28 o 
  -4   4   8       97.25       99.22      1.06 o 
  -3   4   8        3.37        3.90      0.26 o 
  -2   4   8       81.21       82.65      0.90 o 
  -1   4   8       13.05       10.95      0.34 o 
   0   4   8       19.82       16.41      0.34 o 
   1   4   8       31.39       35.44      0.52 o 
   2   4   8       23.06       27.18      0.55 o 
   3   4   8        1.37        0.53      0.27 o 
   4   4   8       40.73       37.80      0.83 o 
   5   4   8       38.79       34.69      0.93 o 
   6   4   8        0.11        0.14      0.45 o 
   7   4   8       11.14       14.70      1.16 o 
   8   4   8        9.97       11.52      1.25 o 
 -10   5   8        0.17       -2.00      2.00 o 
  -9   5   8        0.11        0.81      0.70 o 
  -8   5   8        0.16       -0.48      0.48 o 
  -7   5   8        5.73        6.79      0.48 o 
  -6   5   8        0.23        0.36      0.27 o 
  -5   5   8       11.84       11.17      0.63 o 
  -4   5   8        0.06        0.24      0.34 o 
  -3   5   8      129.60      129.73      1.92 o 
  -2   5   8      317.72      306.09      3.56 o 
  -1   5   8        0.20       -0.31      0.31 o 
   0   5   8       64.54       62.31      0.77 o 
   1   5   8       42.27       38.11      0.67 o 
   2   5   8      357.27      329.74      2.66 o 
   3   5   8       23.66       19.00      0.52 o 
   4   5   8        3.45        2.76      0.38 o 
   5   5   8        0.00       -0.31      0.33 o 
   6   5   8       24.65       25.31      1.01 o 
   7   5   8        1.72        2.00      1.02 o 
  -9   6   8        1.56        1.63      1.62 o 
  -8   6   8        0.10       -0.07      0.75 o 
  -7   6   8        3.61        3.25      0.59 o 
  -6   6   8        3.16        2.55      0.72 o 
  -5   6   8        2.41        2.16      0.47 o 
  -4   6   8        5.31        3.99      0.54 o 
  -3   6   8        6.66        5.54      0.51 o 
  -2   6   8        1.64        0.99      0.42 o 
  -1   6   8        1.27        1.16      0.32 o 
   0   6   8        0.09        0.17      0.18 o 
   1   6   8        6.85        7.88      0.40 o 
   2   6   8       31.61       28.30      0.73 o 
   3   6   8        1.13        1.49      0.33 o 
   4   6   8       11.73       10.59      0.60 o 
   5   6   8        2.76        2.66      0.50 o 
   6   6   8        0.06        0.03      0.60 o 
   7   6   8       22.52       24.23      2.46 o 
  -7   7   8        1.48        1.13      0.94 o 
  -6   7   8        8.31        8.71      1.16 o 
  -5   7   8        3.94        3.12      0.78 o 
  -4   7   8        3.89        3.75      0.57 o 
  -3   7   8        5.59        6.54      0.65 o 
  -2   7   8       11.72       12.59      0.91 o 
  -1   7   8        7.46        6.25      0.53 o 
   0   7   8        4.45        6.33      0.55 o 
   1   7   8       17.43       18.41      0.69 o 
   2   7   8       10.46        9.74      0.54 o 
   3   7   8        3.15        2.37      0.49 o 
   4   7   8        0.28       -0.05      0.50 o 
   5   7   8        0.64       -0.37      0.71 o 
   6   7   8       19.70       25.41      3.36 o 
  -6   8   8       10.77       10.65      1.25 o 
  -5   8   8       12.32       11.59      1.00 o 
  -4   8   8        3.85        4.81      0.63 o 
  -3   8   8        0.45        0.50      0.55 o 
  -2   8   8       12.80       16.06      0.92 o 
  -1   8   8        2.19        2.29      0.60 o 
   0   8   8        0.69        0.87      0.43 o 
   1   8   8        8.44        9.32      0.70 o 
   2   8   8        3.96        7.91      1.62 o 
   3   8   8        0.48       -0.73      1.32 o 
   4   8   8        3.01        0.20      1.16 o 
  -3   9   8        2.34        2.37      1.23 o 
  -2   9   8        0.55       -0.28      0.84 o 
  -1   9   8        0.66        0.54      0.60 o 
   0   9   8        1.83        3.32      0.81 o 
   1   9   8        1.46        2.51      1.11 o 
 -11   1   9        2.40        1.56      1.34 o 
 -10   1   9        8.73        7.81      1.13 o 
  -9   1   9        5.28        3.70      0.72 o 
  -8   1   9        0.00       -0.27      0.37 o 
  -7   1   9        0.42        0.34      0.32 o 
  -6   1   9       60.09       67.51      0.85 o 
  -5   1   9      109.36      113.51      1.06 o 
  -4   1   9       67.52       67.55      0.70 o 
  -3   1   9       11.33       12.01      0.32 o 
  -2   1   9      157.53      147.95      1.15 o 
  -1   1   9       24.24       25.04      0.56 o 
   0   1   9        0.33        0.45      0.19 o 
   1   1   9       26.59       28.35      0.51 o 
   2   1   9        5.20        5.69      0.30 o 
   3   1   9       64.69       68.85      0.90 o 
   4   1   9        7.67        7.18      0.45 o 
   5   1   9       42.30       38.29      1.18 o 
   6   1   9        8.09        7.51      0.71 o 
   7   1   9        0.10        0.25      0.51 o 
   8   1   9       30.53       34.19      1.44 o 
   9   1   9        0.28        1.72      1.36 o 
 -11   2   9        8.10        9.11      2.11 o 
 -10   2   9        7.34        8.48      1.04 o 
  -9   2   9        2.56        1.28      0.58 o 
  -8   2   9        0.81        0.66      0.44 o 
  -7   2   9       29.70       27.47      0.68 o 
  -6   2   9       12.00       13.20      0.51 o 
  -5   2   9      124.27      122.96      1.16 o 
  -4   2   9       92.69       91.83      0.96 o 
  -3   2   9        4.08        4.50      0.24 o 
  -2   2   9        5.91        9.09      0.29 o 
  -1   2   9      149.49      157.60      1.23 o 
   0   2   9      157.82      167.57      1.39 o 
   1   2   9       11.66        9.62      0.34 o 
   2   2   9       16.30       15.36      0.44 o 
   3   2   9        0.20        0.36      0.28 o 
   4   2   9      106.89      109.33      1.60 o 
   5   2   9        4.70        2.47      0.63 o 
   6   2   9       53.55       48.88      1.51 o 
   7   2   9       68.71       72.78      1.93 o 
   8   2   9        0.28        0.08      0.62 o 
   9   2   9       16.08       18.67      2.31 o 
 -11   3   9        3.09        5.63      1.67 o 
 -10   3   9        0.42        0.50      0.71 o 
  -9   3   9        0.50        0.68      0.47 o 
  -8   3   9        0.89        0.60      0.42 o 
  -7   3   9        1.97        2.02      0.39 o 
  -6   3   9        1.03        0.63      0.29 o 
  -5   3   9        1.17        0.77      0.21 o 
  -4   3   9        6.80        9.87      0.32 o 
  -3   3   9        3.42        1.97      0.24 o 
  -2   3   9        8.30        7.38      0.28 o 
  -1   3   9        3.70        4.68      0.26 o 
   0   3   9        5.05        5.69      0.28 o 
   1   3   9       14.14       14.11      0.45 o 
   2   3   9        1.69        2.17      0.29 o 
   3   3   9       47.52       45.38      0.91 o 
   4   3   9        8.37        9.34      0.55 o 
   5   3   9        4.49        5.44      0.61 o 
   6   3   9        8.60        7.62      0.78 o 
   7   3   9        1.43        0.94      0.63 o 
   8   3   9        0.30       -0.34      0.88 o 
 -10   4   9        2.04        1.87      1.16 o 
  -9   4   9        2.56        2.80      0.59 o 
  -8   4   9        0.55        0.29      0.44 o 
  -7   4   9        0.02       -0.05      0.36 o 
  -6   4   9        0.04       -0.19      0.30 o 
  -5   4   9        0.00        0.22      0.26 o 
  -4   4   9        5.15        4.26      0.35 o 
  -3   4   9      246.40      243.77      2.14 o 
  -2   4   9       73.51       68.00      0.90 o 
  -1   4   9       53.01       50.50      0.72 o 
   0   4   9        6.87        7.14      0.30 o 
   1   4   9        5.41        4.28      0.31 o 
   2   4   9      208.03      193.46      1.85 o 
   3   4   9        9.64       10.11      0.49 o 
   4   4   9       26.73       24.12      0.71 o 
   5   4   9        6.12        6.23      0.59 o 
   6   4   9        4.31        6.47      1.12 o 
   7   4   9        3.23        3.30      0.95 o 
  -9   5   9        0.63        1.03      1.01 o 
  -8   5   9       25.33       24.50      1.51 o 
  -7   5   9        9.82        9.94      0.54 o 
  -6   5   9       10.73       11.12      0.56 o 
  -5   5   9       38.39       38.72      0.73 o 
  -4   5   9        2.21        1.72      0.31 o 
  -3   5   9      105.69       99.97      1.39 o 
  -2   5   9        6.87        5.95      0.38 o 
  -1   5   9        1.00        0.55      0.26 o 
   0   5   9        3.34        3.29      0.34 o 
   1   5   9       12.18       13.57      0.57 o 
   2   5   9        4.36        7.17      0.43 o 
   3   5   9       12.23       11.42      0.53 o 
   4   5   9       38.46       37.09      0.90 o 
   5   5   9        0.49        0.51      0.43 o 
   6   5   9       24.86       25.93      1.28 o 
   7   5   9        3.81        7.19      1.50 o 
  -8   6   9        0.70        0.22      0.87 o 
  -7   6   9        2.75        2.61      0.73 o 
  -6   6   9        0.00        0.10      0.41 o 
  -5   6   9        5.32        5.59      0.67 o 
  -4   6   9       22.02       19.38      0.83 o 
  -3   6   9        1.34        1.38      0.50 o 
  -2   6   9        1.50        1.28      0.42 o 
  -1   6   9       11.20       11.51      0.76 o 
   0   6   9        0.41        0.13      0.23 o 
   1   6   9       27.64       26.19      0.61 o 
   2   6   9       10.53       11.88      0.57 o 
   3   6   9        0.95        1.62      0.38 o 
   4   6   9        0.17        0.18      0.39 o 
   5   6   9        0.28        0.70      0.58 o 
   6   6   9        5.38        4.37      1.18 o 
  -7   7   9        1.41        1.65      1.08 o 
  -6   7   9        1.87        1.10      0.64 o 
  -5   7   9       17.04       17.69      1.05 o 
  -4   7   9        0.35       -0.14      0.46 o 
  -3   7   9        7.85        7.61      0.70 o 
  -2   7   9        3.74        4.02      0.59 o 
  -1   7   9        1.23        1.30      0.51 o 
   0   7   9        4.48        4.96      0.42 o 
   1   7   9        0.01       -0.00      0.30 o 
   2   7   9        2.18        2.42      0.43 o 
   3   7   9        1.03        1.36      0.45 o 
   4   7   9        0.57        0.32      0.56 o 
   5   7   9       31.69       43.06      2.83 o 
  -5   8   9        0.08        0.97      0.72 o 
  -4   8   9        2.08        1.81      0.72 o 
  -3   8   9        1.55        1.79      0.62 o 
  -2   8   9        0.93       -0.08      0.55 o 
  -1   8   9        7.26        6.24      0.72 o 
   0   8   9        5.57        5.12      0.71 o 
   1   8   9        9.41       12.30      0.92 o 
   2   8   9        0.38       -0.02      0.84 o 
   3   8   9       36.57       45.56      3.12 o 
 -10   0  10        5.43       11.14      2.62 o 
  -9   0  10        0.01       -0.16      0.88 o 
  -8   0  10        0.37       -0.05      0.64 o 
  -7   0  10        1.24        0.75      0.43 o 
  -6   0  10       55.81       54.37      1.44 o 
  -5   0  10       31.85       26.04      0.73 o 
  -4   0  10      244.72      249.97      2.91 o 
  -3   0  10        0.96        0.64      0.29 o 
  -2   0  10       12.16       11.53      0.41 o 
  -1   0  10        0.31       -0.01      0.22 o 
   0   0  10       74.99       81.63      1.22 o 
   1   0  10        6.35        5.54      0.44 o 
   2   0  10        6.14        8.02      0.54 o 
   3   0  10      115.00      117.66      2.21 o 
   4   0  10        5.47        4.45      0.84 o 
   5   0  10       22.39       20.13      1.35 o 
   6   0  10       54.07       61.06      2.28 o 
   7   0  10        3.36        2.11      0.90 o 
   8   0  10        4.39        5.38      1.36 o 
 -11   1  10        7.63        8.77      2.71 o 
 -10   1  10        0.00       -0.01      0.86 o 
  -9   1  10        8.27        9.72      1.18 o 
  -8   1  10        0.36       -0.05      0.39 o 
  -7   1  10       38.64       40.45      0.93 o 
  -6   1  10        1.06        0.78      0.31 o 
  -5   1  10      319.74      309.54      2.24 o 
  -4   1  10        0.16        0.63      0.22 o 
  -3   1  10        0.57        0.51      0.19 o 
  -2   1  10       16.90       20.17      0.41 o 
  -1   1  10      153.50      174.61      1.47 o 
   0   1  10        4.02        6.01      0.31 o 
   1   1  10       96.05       98.10      1.36 o 
   2   1  10      180.95      179.00      1.71 o 
   3   1  10      225.67      221.84      2.06 o 
   4   1  10        3.66        3.95      0.57 o 
   5   1  10        0.17       -0.21      0.46 o 
   6   1  10       12.83       12.42      0.87 o 
   7   1  10        1.90        3.00      0.82 o 
   8   1  10       30.44       36.31      1.66 o 
 -11   2  10        9.64        9.06      1.58 o 
 -10   2  10        8.43        9.65      1.09 o 
  -9   2  10        6.29        6.31      0.76 o 
  -8   2  10        1.53        0.40      0.46 o 
  -7   2  10        6.50        7.85      0.50 o 
  -6   2  10        4.13        4.17      0.41 o 
  -5   2  10      279.77      264.15      2.18 o 
  -4   2  10       89.05       87.77      0.91 o 
  -3   2  10       18.69       19.32      0.45 o 
  -2   2  10       20.40       24.89      0.45 o 
  -1   2  10       44.65       44.87      0.80 o 
   0   2  10      377.54      374.70      2.80 o 
   1   2  10        5.21        4.66      0.30 o 
   2   2  10       46.41       42.96      0.85 o 
   3   2  10       89.76       85.13      1.31 o 
   4   2  10       86.65       80.21      1.57 o 
   5   2  10        1.09       -0.07      0.46 o 
   6   2  10        0.01       -0.21      0.49 o 
   7   2  10        5.67        5.10      0.78 o 
   8   2  10       11.56       14.15      1.41 o 
 -10   3  10        0.63        1.44      0.73 o 
  -9   3  10        0.23        1.23      0.48 o 
  -8   3  10        1.00        1.30      0.52 o 
  -7   3  10        9.93        8.72      0.76 o 
  -6   3  10        0.49        0.72      0.34 o 
  -5   3  10        1.33        1.73      0.31 o 
  -4   3  10       64.39       66.82      0.80 o 
  -3   3  10       45.98       48.38      0.66 o 
  -2   3  10       31.48       31.79      0.53 o 
  -1   3  10       24.14       25.76      0.54 o 
   0   3  10       23.98       21.38      0.49 o 
   1   3  10       43.92       39.85      0.68 o 
   2   3  10        2.02        1.98      0.32 o 
   3   3  10        0.06       -0.31      0.31 o 
   4   3  10       54.00       51.45      1.26 o 
   5   3  10        0.02       -0.07      0.50 o 
   6   3  10        1.69        1.06      0.59 o 
   7   3  10        1.55        1.79      0.81 o 
   8   3  10        2.99        5.64      2.51 o 
 -10   4  10        0.74        2.19      1.46 o 
  -9   4  10       12.21       13.72      0.88 o 
  -8   4  10       11.56       10.67      0.73 o 
  -7   4  10        9.09        8.94      0.64 o 
  -6   4  10        1.49        1.99      0.40 o 
  -5   4  10       23.09       21.34      0.84 o 
  -4   4  10        0.50        0.33      0.29 o 
  -3   4  10        9.02        9.54      0.48 o 
  -2   4  10        9.14        9.60      0.43 o 
  -1   4  10      100.49      106.53      1.11 o 
   0   4  10       49.93       50.36      0.75 o 
   1   4  10       25.65       22.79      0.60 o 
   2   4  10        2.47        2.55      0.37 o 
   3   4  10       15.70       15.14      0.62 o 
   4   4  10        0.13       -0.39      0.39 o 
   5   4  10        0.00        0.13      0.68 o 
   6   4  10       38.57       48.60      1.99 o 
   7   4  10        7.59        5.61      1.29 o 
  -9   5  10        1.43       -1.02      1.38 o 
  -8   5  10        0.69        1.36      0.70 o 
  -7   5  10        0.82        0.56      0.38 o 
  -6   5  10        3.14        4.01      0.39 o 
  -5   5  10        0.61        0.32      0.27 o 
  -4   5  10       18.29       17.37      0.54 o 
  -3   5  10      189.80      189.43      2.58 o 
  -2   5  10        1.73        0.89      0.29 o 
  -1   5  10        1.20        1.04      0.31 o 
   0   5  10      107.67      115.76      1.58 o 
   1   5  10       70.21       66.00      1.13 o 
   2   5  10       30.28       28.35      0.77 o 
   3   5  10        6.27        4.56      0.44 o 
   4   5  10        1.31        0.76      0.44 o 
   5   5  10        2.64        2.96      0.73 o 
   6   5  10        0.35        0.23      0.63 o 
   7   5  10        4.40        5.67      1.21 o 
  -8   6  10        7.02        5.05      1.77 o 
  -7   6  10        0.07        0.18      0.65 o 
  -6   6  10        0.16       -0.44      0.44 o 
  -5   6  10        1.73        1.47      0.42 o 
  -4   6  10        5.71        3.34      0.61 o 
  -3   6  10        0.93        0.71      0.46 o 
  -2   6  10        0.70        1.39      0.38 o 
  -1   6  10        5.89        7.62      0.35 o 
   0   6  10        9.87       10.65      0.48 o 
   1   6  10       49.35       48.68      1.13 o 
   2   6  10        0.21       -0.31      0.31 o 
   3   6  10        4.75        2.94      0.39 o 
   4   6  10        0.00       -0.15      0.43 o 
   5   6  10        4.15        4.72      0.99 o 
   6   6  10       18.71       20.74      1.91 o 
  -7   7  10        6.63        7.87      1.71 o 
  -6   7  10        0.09        0.05      0.65 o 
  -5   7  10        0.33        0.74      0.62 o 
  -4   7  10        0.73        0.49      0.58 o 
  -3   7  10        1.70        1.97      0.60 o 
  -2   7  10        5.85        6.00      0.56 o 
  -1   7  10        2.91        3.76      0.43 o 
   0   7  10       11.85       15.79      0.68 o 
   1   7  10        2.50        1.69      0.41 o 
   2   7  10        0.00        0.68      0.42 o 
   3   7  10        0.60        0.02      0.48 o 
   4   7  10        6.80        4.42      2.02 o 
  -5   8  10        3.79        6.10      1.73 o 
  -4   8  10        4.90        5.88      0.93 o 
  -3   8  10        3.18        3.94      0.96 o 
  -2   8  10        6.84        6.99      1.24 o 
  -1   8  10        0.00       -0.39      0.58 o 
   0   8  10        3.32        3.69      0.78 o 
   1   8  10        5.03        5.27      1.49 o 
   2   8  10        0.68        1.40      1.15 o 
 -11   1  11        7.74        7.95      2.69 o 
 -10   1  11        2.98        2.00      1.01 o 
  -9   1  11        0.01        1.10      0.66 o 
  -8   1  11        0.18        0.24      0.46 o 
  -7   1  11        4.97        3.46      0.47 o 
  -6   1  11        3.18        3.66      0.44 o 
  -5   1  11       11.98       10.10      0.43 o 
  -4   1  11        1.13       -0.22      0.22 o 
  -3   1  11       19.07       18.24      0.42 o 
  -2   1  11        2.94        2.30      0.25 o 
  -1   1  11        0.04       -0.09      0.20 o 
   0   1  11       19.71       19.88      0.51 o 
   1   1  11        4.06        3.76      0.35 o 
   2   1  11       99.78       97.60      1.40 o 
   3   1  11       89.50       82.35      1.80 o 
   4   1  11       31.87       29.76      1.10 o 
   5   1  11       17.65       17.16      0.96 o 
   6   1  11        3.68        3.94      0.96 o 
   7   1  11       30.25       33.52      1.44 o 
   8   1  11        1.87        0.61      1.29 o 
 -10   2  11        2.76        3.23      0.83 o 
  -9   2  11        3.08        2.79      0.77 o 
  -8   2  11        1.29        0.95      0.45 o 
  -7   2  11        0.52        0.07      0.39 o 
  -6   2  11       17.74       15.83      0.65 o 
  -5   2  11        9.32       10.13      0.54 o 
  -4   2  11        4.22        4.51      0.31 o 
  -3   2  11       40.64       40.49      0.69 o 
  -2   2  11       53.64       50.11      0.71 o 
  -1   2  11      143.65      141.38      1.30 o 
   0   2  11        6.88        7.15      0.34 o 
   1   2  11        5.35        6.11      0.37 o 
   2   2  11       69.94       69.44      1.29 o 
   3   2  11       40.64       41.33      1.05 o 
   4   2  11       39.19       36.18      1.19 o 
   5   2  11       31.69       30.60      1.29 o 
   6   2  11       55.38       54.22      1.57 o 
   7   2  11        3.63        3.85      0.76 o 
   8   2  11       11.02       14.70      1.79 o 
 -10   3  11        0.36       -0.38      1.28 o 
  -9   3  11        0.26        0.44      0.50 o 
  -8   3  11        0.89        1.06      0.45 o 
  -7   3  11        2.37        2.40      0.46 o 
  -6   3  11       22.46       19.83      0.75 o 
  -5   3  11        5.38        5.37      0.45 o 
  -4   3  11        0.03        0.21      0.29 o 
  -3   3  11       37.89       35.37      0.89 o 
  -2   3  11        1.58        1.05      0.25 o 
  -1   3  11       44.85       41.63      0.82 o 
   0   3  11        0.57        0.66      0.26 o 
   1   3  11       50.95       48.84      0.94 o 
   2   3  11        9.32        9.55      0.50 o 
   3   3  11       11.82       12.64      0.67 o 
   4   3  11        2.69        3.27      0.64 o 
   5   3  11       10.06        8.90      0.86 o 
   6   3  11        9.90       10.43      1.08 o 
   7   3  11        1.72        0.49      0.94 o 
  -9   4  11        1.14        1.61      0.66 o 
  -8   4  11        1.57        3.07      0.56 o 
  -7   4  11        1.05        0.60      0.45 o 
  -6   4  11        0.01       -0.16      0.33 o 
  -5   4  11        1.29        1.45      0.37 o 
  -4   4  11      129.92      130.07      1.84 o 
  -3   4  11       49.06       47.58      0.98 o 
  -2   4  11       48.26       44.60      0.93 o 
  -1   4  11        0.94        0.46      0.28 o 
   0   4  11       36.96       34.30      0.74 o 
   1   4  11       49.73       47.31      0.92 o 
   2   4  11        0.09        0.09      0.34 o 
   3   4  11        9.35        8.79      0.63 o 
   4   4  11        4.01        3.28      0.66 o 
   5   4  11        3.76        4.41      0.81 o 
   6   4  11        8.31        6.88      1.05 o 
  -9   5  11       10.24       10.29      2.20 o 
  -8   5  11        3.26        1.42      0.91 o 
  -7   5  11        0.39       -0.14      0.49 o 
  -6   5  11        4.47        4.15      0.43 o 
  -5   5  11        0.01        0.10      0.41 o 
  -4   5  11       15.58       15.51      0.59 o 
  -3   5  11        6.86        5.91      0.43 o 
  -2   5  11       24.20       26.62      0.70 o 
  -1   5  11       15.41       13.45      0.57 o 
   0   5  11       31.16       29.83      0.80 o 
   1   5  11       13.26       17.62      0.73 o 
   2   5  11        8.15        7.52      0.52 o 
   3   5  11        8.27        8.17      0.60 o 
   4   5  11        0.47        0.09      0.53 o 
   5   5  11       11.47       12.20      1.07 o 
   6   5  11       12.70       18.69      1.91 o 
  -8   6  11        0.86        0.25      1.56 o 
  -7   6  11        1.77        1.41      1.03 o 
  -6   6  11        0.16        0.36      0.68 o 
  -5   6  11        4.36        5.09      0.60 o 
  -4   6  11        0.06       -0.08      0.40 o 
  -3   6  11        1.31        2.53      0.48 o 
  -2   6  11       16.36       15.22      0.85 o 
  -1   6  11        8.87        9.73      0.70 o 
   0   6  11        5.63        4.80      0.45 o 
   1   6  11       22.02       21.92      0.99 o 
   2   6  11        5.48        6.61      0.60 o 
   3   6  11        0.96        1.91      0.51 o 
   4   6  11        0.02       -0.07      0.57 o 
   5   6  11        0.06        0.13      1.01 o 
  -6   7  11        0.89        1.06      1.05 o 
  -5   7  11        2.98        3.19      0.79 o 
  -4   7  11        0.17        0.01      0.60 o 
  -3   7  11        1.50        2.34      0.80 o 
  -2   7  11        1.41        1.31      0.58 o 
  -1   7  11       22.75       27.05      1.14 o 
   0   7  11        0.18        0.05      0.72 o 
   1   7  11        2.80        2.74      1.01 o 
   2   7  11        0.02        0.61      1.24 o 
   3   7  11        0.21       -0.39      0.78 o 
  -4   8  11        0.05        2.03      0.98 o 
  -3   8  11        0.01        0.60      0.87 o 
  -2   8  11        5.99        6.39      1.31 o 
  -1   8  11        3.45        3.88      1.29 o 
   0   8  11        2.48        5.02      2.08 o 
 -10   0  12        0.05        1.23      1.87 o 
  -9   0  12        2.13        4.86      1.52 o 
  -8   0  12        6.57        8.35      1.58 o 
  -7   0  12        1.40        0.85      0.60 o 
  -6   0  12        3.90        3.81      0.58 o 
  -5   0  12        7.07        6.30      0.62 o 
  -4   0  12       69.81       65.55      1.35 o 
  -3   0  12       32.64       27.89      1.10 o 
  -2   0  12       83.70       82.46      1.57 o 
  -1   0  12       10.39       11.23      0.58 o 
   0   0  12       45.55       41.62      1.17 o 
   1   0  12       13.03       12.23      1.03 o 
   2   0  12      371.79      356.90      7.75 o 
   3   0  12       18.65       15.06      1.23 o 
   4   0  12       67.83       61.65      2.24 o 
   5   0  12        0.02       -0.16      0.74 o 
   6   0  12        0.01        0.88      0.86 o 
   7   0  12       35.96       37.11      2.37 o 
 -10   1  12        1.59        1.41      1.59 o 
  -9   1  12        1.04        0.78      0.74 o 
  -8   1  12       12.07       12.53      0.93 o 
  -7   1  12        1.16        0.17      0.42 o 
  -6   1  12        1.05        0.97      0.38 o 
  -5   1  12        9.56        7.92      0.50 o 
  -4   1  12        0.66        0.17      0.27 o 
  -3   1  12      215.20      199.91      1.76 o 
  -2   1  12        4.78        5.11      0.35 o 
  -1   1  12        8.23        9.24      0.43 o 
   0   1  12       12.87       12.47      0.51 o 
   1   1  12       69.41       69.87      1.46 o 
   2   1  12      221.86      213.07      2.84 o 
   3   1  12        7.15        6.45      0.68 o 
   4   1  12        6.56        5.79      0.69 o 
   5   1  12        3.64        4.09      0.68 o 
   6   1  12       15.99       19.65      1.11 o 
   7   1  12       18.14       19.26      1.43 o 
 -10   2  12        0.36       -0.76      0.76 o 
  -9   2  12        0.31        0.23      0.64 o 
  -8   2  12        0.31        0.90      0.52 o 
  -7   2  12       24.03       22.57      1.06 o 
  -6   2  12       79.33       76.56      1.41 o 
  -5   2  12       30.08       29.24      0.87 o 
  -4   2  12       21.48       16.52      0.64 o 
  -3   2  12        0.00        0.04      0.30 o 
  -2   2  12        7.43        9.24      0.51 o 
  -1   2  12       35.04       31.77      0.73 o 
   0   2  12        4.81        5.53      0.43 o 
   1   2  12       53.38       49.73      1.03 o 
   2   2  12        2.52        2.76      0.47 o 
   3   2  12        6.05        5.74      0.65 o 
   4   2  12       22.46       18.76      0.97 o 
   5   2  12        3.23        2.34      0.62 o 
   6   2  12        0.00       -0.56      0.56 o 
   7   2  12        1.35        0.41      0.81 o 
 -10   3  12        2.68        4.08      3.76 o 
  -9   3  12        0.64        1.01      0.61 o 
  -8   3  12        0.01       -0.07      0.43 o 
  -7   3  12        0.26       -0.14      0.41 o 
  -6   3  12       21.03       21.25      0.95 o 
  -5   3  12       20.11       19.91      0.76 o 
  -4   3  12        0.15       -0.07      0.32 o 
  -3   3  12        0.11       -0.32      0.32 o 
  -2   3  12        7.45        9.38      0.46 o 
  -1   3  12        9.75       11.91      0.58 o 
   0   3  12       62.82       63.56      1.34 o 
   1   3  12       29.24       29.56      0.87 o 
   2   3  12       49.27       49.04      1.13 o 
   3   3  12        4.62        3.53      0.59 o 
   4   3  12        4.81        4.68      0.72 o 
   5   3  12        6.59        6.50      1.11 o 
   6   3  12        2.12        2.77      0.87 o 
   7   3  12        1.69        0.82      1.43 o 
  -9   4  12        1.50       -0.50      1.05 o 
  -8   4  12        0.54        1.24      0.54 o 
  -7   4  12        1.61        2.18      0.53 o 
  -6   4  12        0.92        1.15      0.44 o 
  -5   4  12       22.52       22.34      0.81 o 
  -4   4  12       33.52       37.27      1.16 o 
  -3   4  12       14.25       14.34      0.67 o 
  -2   4  12        1.84        1.59      0.33 o 
  -1   4  12        5.84        5.78      0.47 o 
   0   4  12        1.19        1.51      0.37 o 
   1   4  12       22.05       27.34      0.86 o 
   2   4  12       10.32       11.13      0.71 o 
   3   4  12        1.59        1.68      0.61 o 
   4   4  12        6.26        7.59      1.41 o 
   5   4  12       14.80       15.55      1.27 o 
   6   4  12        1.95       -0.45      1.79 o 
  -8   5  12        2.05        2.10      1.14 o 
  -7   5  12        0.56        0.35      0.63 o 
  -6   5  12        0.40        0.99      0.41 o 
  -5   5  12       15.55       16.28      0.78 o 
  -4   5  12       31.56       28.35      1.29 o 
  -3   5  12       16.14       17.43      0.70 o 
  -2   5  12        9.17       12.29      0.66 o 
  -1   5  12        8.92       10.13      0.60 o 
   0   5  12       12.82       11.75      0.68 o 
   1   5  12       37.92       32.88      0.92 o 
   2   5  12       23.35       23.57      1.01 o 
   3   5  12        2.21        2.23      0.57 o 
   4   5  12        7.37        8.79      0.89 o 
   5   5  12        0.38        0.83      1.37 o 
  -7   6  12        2.09        2.65      1.61 o 
  -6   6  12        0.00       -0.69      0.75 o 
  -5   6  12        6.74        6.71      0.90 o 
  -4   6  12        0.00        0.79      0.73 o 
  -3   6  12        2.80        4.23      0.62 o 
  -2   6  12        3.97        4.41      0.41 o 
  -1   6  12        3.54        4.10      0.54 o 
   0   6  12       54.76       59.04      1.44 o 
   1   6  12        0.00       -0.36      0.47 o 
   2   6  12        0.05       -0.35      0.68 o 
   3   6  12        0.92        1.18      0.58 o 
   4   6  12        6.02        7.88      0.96 o 
  -5   7  12        1.30        0.52      0.94 o 
  -4   7  12        0.07       -0.34      0.64 o 
  -3   7  12       12.45       13.03      1.14 o 
  -2   7  12        0.00        0.26      0.61 o 
  -1   7  12        7.15       10.03      1.01 o 
   0   7  12        1.55        1.47      0.64 o 
   1   7  12        2.95        3.54      1.09 o 
   2   7  12        2.76        2.88      1.26 o 
 -10   1  13        0.00        4.54      2.24 o 
  -9   1  13        0.50       -0.17      0.79 o 
  -8   1  13        7.77        8.15      0.92 o 
  -7   1  13       12.48       13.95      0.87 o 
  -6   1  13       11.96       10.98      0.73 o 
  -5   1  13        0.28        0.33      0.35 o 
  -4   1  13       10.99       10.21      0.52 o 
  -3   1  13       12.03       11.18      0.59 o 
  -2   1  13       42.61       43.79      1.02 o 
  -1   1  13        7.14        7.00      0.48 o 
   0   1  13        3.69        2.70      0.58 o 
   1   1  13      118.62      112.09      1.92 o 
   2   1  13       30.15       26.91      1.07 o 
   3   1  13        0.08        0.10      0.49 o 
   4   1  13        8.02        8.96      0.81 o 
   5   1  13        8.86        9.03      0.86 o 
   6   1  13       17.17       18.09      1.18 o 
   7   1  13        1.15       -0.24      1.59 o 
 -10   2  13        0.07        2.12      1.13 o 
  -9   2  13        1.57        2.18      0.75 o 
  -8   2  13        0.84        2.39      0.63 o 
  -7   2  13        9.02       11.03      0.80 o 
  -6   2  13       24.48       23.69      1.20 o 
  -5   2  13       11.38       10.40      0.63 o 
  -4   2  13        0.03        0.02      0.35 o 
  -3   2  13       54.45       58.01      1.46 o 
  -2   2  13       19.84       23.10      0.66 o 
  -1   2  13       33.88       32.19      0.87 o 
   0   2  13       19.92       17.36      0.68 o 
   1   2  13        5.96        6.66      0.54 o 
   2   2  13       10.76       11.27      0.70 o 
   3   2  13        8.58        8.94      0.79 o 
   4   2  13        1.26        0.15      0.52 o 
   5   2  13       18.52       20.78      1.29 o 
   6   2  13        2.52        2.73      1.15 o 
  -9   3  13        0.82        0.64      0.83 o 
  -8   3  13        0.01       -0.06      0.47 o 
  -7   3  13        4.11        3.88      0.55 o 
  -6   3  13        0.33       -0.20      0.40 o 
  -5   3  13        6.30        5.38      0.54 o 
  -4   3  13       15.54       16.16      0.72 o 
  -3   3  13        8.62        8.26      0.66 o 
  -2   3  13       89.17       88.38      1.53 o 
  -1   3  13        4.66        4.15      0.44 o 
   0   3  13       28.73       25.87      1.06 o 
   1   3  13        8.61        9.27      0.64 o 
   2   3  13        0.00       -0.04      0.48 o 
   3   3  13       13.27       13.66      0.93 o 
   4   3  13        1.76        0.94      0.64 o 
   5   3  13       14.23       14.04      1.50 o 
   6   3  13        1.35        0.55      1.45 o 
  -9   4  13        0.74        1.19      2.34 o 
  -8   4  13        0.00        0.77      0.65 o 
  -7   4  13        0.07        0.14      0.48 o 
  -6   4  13        4.81        5.22      0.60 o 
  -5   4  13       33.84       33.84      1.45 o 
  -4   4  13       12.84       14.04      0.79 o 
  -3   4  13        4.53        4.10      0.47 o 
  -2   4  13        5.79        5.89      0.51 o 
  -1   4  13       13.45       11.27      0.65 o 
   0   4  13        0.29       -0.10      0.36 o 
   1   4  13        0.55        0.20      0.39 o 
   2   4  13        2.30        3.30      0.61 o 
   3   4  13        0.82        1.33      0.95 o 
   4   4  13        4.22        6.32      0.91 o 
   5   4  13        8.40        7.93      1.14 o 
  -8   5  13        1.41       -0.33      2.54 o 
  -7   5  13        0.07        0.20      1.03 o 
  -6   5  13        0.36        0.22      0.94 o 
  -5   5  13        0.05       -0.41      0.42 o 
  -4   5  13        0.04       -0.11      0.38 o 
  -3   5  13        6.16        6.31      0.84 o 
  -2   5  13        0.00        0.57      0.50 o 
  -1   5  13       26.25       25.33      1.43 o 
   0   5  13        3.93        5.58      0.59 o 
   1   5  13        0.00       -0.37      0.39 o 
   2   5  13        2.97        3.26      0.58 o 
   3   5  13        0.30        0.34      0.69 o 
   4   5  13        7.53        6.19      1.06 o 
  -6   6  13        0.05        0.17      1.43 o 
  -5   6  13        2.92        3.66      1.18 o 
  -4   6  13        0.03       -0.30      0.84 o 
  -3   6  13        1.24        2.75      0.76 o 
  -2   6  13        4.10        3.79      0.56 o 
  -1   6  13        8.71       10.74      0.80 o 
   0   6  13       32.62       34.33      1.28 o 
   1   6  13        0.17        0.39      0.50 o 
   2   6  13        2.79        4.16      0.74 o 
   3   6  13        3.63        4.93      1.57 o 
  -4   7  13        1.26        2.47      2.11 o 
  -3   7  13        0.00        0.72      1.09 o 
  -2   7  13        7.09        5.57      1.02 o 
  -1   7  13        1.59        0.99      0.79 o 
   0   7  13        1.49        1.01      0.72 o 
   1   7  13        0.10       -0.38      1.70 o 
  -9   0  14        2.86        1.37      1.90 o 
  -8   0  14        9.24        9.96      1.84 o 
  -7   0  14        1.35        2.44      0.84 o 
  -6   0  14        1.97        1.61      0.68 o 
  -5   0  14       20.04       24.29      1.24 o 
  -4   0  14      102.21      100.00      2.32 o 
  -3   0  14       34.41       35.89      1.94 o 
  -2   0  14       40.82       31.21      1.55 o 
  -1   0  14        5.84        7.99      1.18 o 
   0   0  14       25.53       27.38      1.22 o 
   1   0  14      174.17      170.76      3.86 o 
   2   0  14       48.40       52.08      2.22 o 
   3   0  14      138.89      133.93      3.74 o 
   4   0  14        6.16        6.75      1.14 o 
   5   0  14       52.33       55.71      2.42 o 
   6   0  14       16.07       17.90      2.79 o 
  -9   1  14        2.88        3.18      1.16 o 
  -8   1  14        0.13        0.19      0.74 o 
  -7   1  14        0.28        0.50      0.62 o 
  -6   1  14        0.02        0.18      0.53 o 
  -5   1  14        5.32        6.66      0.63 o 
  -4   1  14        4.46        3.43      0.47 o 
  -3   1  14        5.59        5.22      0.50 o 
  -2   1  14        2.28        2.25      0.43 o 
  -1   1  14        0.46        0.47      0.41 o 
   0   1  14        0.32        0.21      0.43 o 
   1   1  14       85.67       88.77      1.63 o 
   2   1  14        4.87        5.76      0.71 o 
   3   1  14        0.90        0.90      0.57 o 
   4   1  14       30.36       31.18      1.30 o 
   5   1  14        0.09       -0.36      0.62 o 
   6   1  14        0.00        0.62      1.32 o 
  -9   2  14        1.32        1.06      0.90 o 
  -8   2  14        1.58        0.89      0.68 o 
  -7   2  14       19.22       18.94      1.06 o 
  -6   2  14        1.60        1.08      0.53 o 
  -5   2  14        0.28        0.17      0.42 o 
  -4   2  14        0.87        1.45      0.43 o 
  -3   2  14        6.48        5.54      0.54 o 
  -2   2  14        0.13       -0.36      0.38 o 
  -1   2  14        0.86        0.66      0.42 o 
   0   2  14        1.38        1.75      0.47 o 
   1   2  14        1.49        0.94      0.51 o 
   2   2  14        1.34        0.11      0.49 o 
   3   2  14       50.84       51.06      2.13 o 
   4   2  14        1.58        0.25      0.67 o 
   5   2  14       10.26        9.57      1.12 o 
   6   2  14        4.72        8.29      2.07 o 
  -9   3  14        2.69        4.52      1.54 o 
  -8   3  14        7.06        5.76      0.80 o 
  -7   3  14       23.54       22.49      1.04 o 
  -6   3  14       20.93       24.20      0.97 o 
  -5   3  14        1.14       -0.03      0.44 o 
  -4   3  14        0.17       -0.33      0.39 o 
  -3   3  14        0.36        0.11      0.52 o 
  -2   3  14       16.50       16.55      0.79 o 
  -1   3  14        0.19       -0.16      0.41 o 
   0   3  14        1.54        0.71      0.46 o 
   1   3  14        0.02       -0.43      0.51 o 
   2   3  14        0.34       -0.09      0.58 o 
   3   3  14       15.89       14.24      1.15 o 
   4   3  14       23.53       23.33      1.41 o 
   5   3  14        0.39        0.60      1.96 o 
  -8   4  14        0.76       -0.04      3.17 o 
  -7   4  14        0.47        1.35      0.65 o 
  -6   4  14        0.41        0.47      0.50 o 
  -5   4  14       17.00       17.95      0.88 o 
  -4   4  14        2.23        1.97      0.51 o 
  -3   4  14        0.02       -0.35      0.35 o 
  -2   4  14        2.20        2.11      0.48 o 
  -1   4  14        2.81        2.46      0.50 o 
   0   4  14       29.53       34.82      1.62 o 
   1   4  14       10.80        9.15      0.73 o 
   2   4  14        0.52        1.51      0.65 o 
   3   4  14        4.06        4.55      0.84 o 
   4   4  14        2.16        3.91      0.95 o 
   5   4  14        2.27        2.56      2.02 o 
  -7   5  14        0.85       -0.09      1.44 o 
  -6   5  14        2.48        1.66      1.03 o 
  -5   5  14       11.59       13.15      1.11 o 
  -4   5  14        2.93        2.24      0.52 o 
  -3   5  14        2.16        3.59      0.56 o 
  -2   5  14        0.77       -0.12      0.50 o 
  -1   5  14       38.52       43.45      1.40 o 
   0   5  14        7.37        6.60      0.75 o 
   1   5  14        0.86        0.06      0.55 o 
   2   5  14        1.46        1.95      0.68 o 
   3   5  14        2.26        3.25      0.86 o 
   4   5  14        0.59        1.12      1.82 o 
  -6   6  14        0.16        0.40      2.39 o 
  -5   6  14        3.50        1.64      1.53 o 
  -4   6  14        3.32        5.08      1.19 o 
  -3   6  14        1.93        0.74      1.41 o 
  -2   6  14        0.40        0.73      1.12 o 
  -1   6  14       36.31       41.50      1.71 o 
   0   6  14        8.68        7.77      1.13 o 
   1   6  14        0.01        0.67      1.56 o 
   2   6  14        7.72        9.74      2.60 o 
  -2   7  14        1.34        3.84      2.11 o 
  -1   7  14        0.71        2.89      2.04 o 
  -9   1  15        1.83        2.06      1.61 o 
  -8   1  15        0.75        0.68      0.87 o 
  -7   1  15        0.01       -0.05      0.63 o 
  -6   1  15        0.17        0.20      0.60 o 
  -5   1  15        1.81        1.71      0.60 o 
  -4   1  15        3.08        3.12      0.60 o 
  -3   1  15        1.26        1.42      0.53 o 
  -2   1  15       18.40       19.57      0.89 o 
  -1   1  15        0.26        0.80      0.52 o 
   0   1  15       86.80       85.63      1.87 o 
   1   1  15       10.01       10.43      0.98 o 
   2   1  15        1.64        0.85      0.58 o 
   3   1  15        0.10       -0.47      0.56 o 
   4   1  15        2.33        3.19      0.76 o 
   5   1  15        8.83        6.59      1.67 o 
  -9   2  15        0.17        0.98      1.08 o 
  -8   2  15        4.77        5.40      0.98 o 
  -7   2  15        4.18        3.01      0.78 o 
  -6   2  15        0.00       -0.54      0.54 o 
  -5   2  15        1.26        1.14      0.58 o 
  -4   2  15        1.19       -0.08      0.46 o 
  -3   2  15        0.35        0.14      0.56 o 
  -2   2  15        0.16        0.39      0.63 o 
  -1   2  15       45.17       43.57      1.55 o 
   0   2  15        0.07        0.36      0.60 o 
   1   2  15        4.17        3.82      0.68 o 
   2   2  15        1.89        0.76      0.62 o 
   3   2  15        7.85        6.83      0.89 o 
   4   2  15        0.03       -0.72      0.72 o 
   5   2  15        0.55        0.80      2.11 o 
  -8   3  15        5.88        6.06      1.38 o 
  -7   3  15        3.66        3.79      0.74 o 
  -6   3  15        3.18        2.96      0.68 o 
  -5   3  15        9.43       10.75      1.09 o 
  -4   3  15        0.78       -0.04      0.44 o 
  -3   3  15        8.29        9.02      0.91 o 
  -2   3  15        7.13        7.37      0.72 o 
  -1   3  15        6.37        7.01      0.81 o 
   0   3  15        3.57        2.71      0.85 o 
   1   3  15        6.33        7.15      0.83 o 
   2   3  15        3.54        3.11      0.74 o 
   3   3  15        5.49        5.47      0.91 o 
   4   3  15        8.74        9.01      1.42 o 
  -7   4  15        2.26        1.25      1.13 o 
  -6   4  15       10.40       10.62      1.16 o 
  -5   4  15        7.20        7.99      0.76 o 
  -4   4  15        1.22        0.66      0.50 o 
  -3   4  15        1.81        1.44      0.53 o 
  -2   4  15        2.44        1.40      0.51 o 
  -1   4  15        0.92        1.22      0.53 o 
   0   4  15        0.87        0.70      0.56 o 
   1   4  15        1.23        0.19      0.79 o 
   2   4  15        2.68        1.81      0.75 o 
   3   4  15        5.17        6.09      1.04 o 
   4   4  15        1.40        1.10      2.79 o 
  -6   5  15        0.06        0.01      1.47 o 
  -5   5  15        0.62       -0.30      0.90 o 
  -4   5  15        0.09        0.71      0.67 o 
  -3   5  15        0.32       -0.14      0.55 o 
  -2   5  15        0.46        0.21      0.61 o 
  -1   5  15        1.84        3.19      0.72 o 
   0   5  15        0.49        0.71      0.66 o 
   1   5  15        0.02       -0.14      0.84 o 
   2   5  15        3.65        4.98      1.39 o 
   3   5  15        1.54        0.94      1.77 o 
  -4   6  15        2.01        3.93      1.88 o 
   0   6  15        0.13        2.67      1.99 o 
   1   6  15        8.59       14.19      2.85 o 
  -7   0  16        2.53        2.46      2.12 o 
  -6   0  16        0.01       -0.05      1.34 o 
  -5   0  16        8.44        4.84      1.42 o 
  -4   0  16        1.07        1.24      1.01 o 
  -3   0  16        0.05       -0.67      0.67 o 
  -2   0  16        9.84       10.77      1.21 o 
  -1   0  16       48.56       45.50      3.76 o 
   0   0  16      140.22      154.14      3.82 o 
   1   0  16       26.67       23.52      1.61 o 
   2   0  16       35.55       36.53      2.22 o 
   3   0  16       13.14       16.43      1.55 o 
   4   0  16       29.16       33.16      2.78 o 
  -8   1  16        0.57        1.23      1.94 o 
  -7   1  16        2.18        2.93      1.91 o 
  -6   1  16        1.56        1.90      0.79 o 
  -5   1  16        0.37       -0.52      0.65 o 
  -4   1  16        1.64        2.18      0.89 o 
  -3   1  16        7.22        8.78      0.95 o 
  -2   1  16        0.04        0.08      0.57 o 
  -1   1  16        0.77        1.07      0.62 o 
   0   1  16        1.26        1.31      0.67 o 
   1   1  16        0.14        0.12      0.62 o 
   2   1  16        3.63        3.59      1.09 o 
   3   1  16        8.68        8.46      1.02 o 
   4   1  16       18.82       16.62      3.48 o 
  -8   2  16        1.46        1.06      0.92 o 
  -7   2  16        4.13        4.58      0.89 o 
  -6   2  16        1.06        1.70      0.72 o 
  -5   2  16        0.01       -0.38      0.64 o 
  -4   2  16        0.04       -0.12      0.60 o 
  -3   2  16        0.92        1.15      0.62 o 
  -2   2  16        0.96        0.84      0.60 o 
  -1   2  16        2.44        2.64      0.79 o 
   0   2  16        1.59        1.68      0.92 o 
   1   2  16        0.71        0.65      0.68 o 
   2   2  16        0.28       -0.04      0.79 o 
   3   2  16        4.89        6.13      1.05 o 
   4   2  16        5.95        6.39      2.60 o 
  -7   3  16       12.30       12.41      1.35 o 
  -6   3  16        6.00        4.11      0.77 o 
  -5   3  16        3.39        5.25      0.75 o 
  -4   3  16        4.26        3.75      0.68 o 
  -3   3  16        4.44        2.84      0.73 o 
  -2   3  16        2.09        2.46      0.79 o 
  -1   3  16        6.56        6.59      0.95 o 
   0   3  16        2.10        1.59      0.79 o 
   1   3  16       32.48       33.81      1.81 o 
   2   3  16       11.18        8.08      1.15 o 
   3   3  16        7.28        8.19      2.79 o 
  -6   4  16        9.39        8.03      1.85 o 
  -5   4  16        7.98        9.84      1.10 o 
  -4   4  16        2.00        3.00      0.71 o 
  -3   4  16        1.77        2.90      0.69 o 
  -2   4  16        4.19        4.38      0.92 o 
  -1   4  16       12.01       13.16      1.95 o 
   0   4  16        2.70        4.48      0.95 o 
   1   4  16        0.50       -0.01      0.82 o 
   2   4  16        6.25        6.20      1.58 o 
  -5   5  16        0.22       -1.38      1.38 o 
  -4   5  16        2.69        1.84      1.41 o 
  -3   5  16        1.68        2.64      1.01 o 
  -2   5  16        3.29        3.36      2.12 o 
  -1   5  16        0.90        0.05      1.10 o 
   0   5  16        0.18       -1.90      1.90 o 
   1   5  16        1.71        2.16      2.43 o 
  -7   1  17        0.10        0.35      1.94 o 
  -6   1  17        1.88        0.19      1.03 o 
  -5   1  17        5.56        7.49      1.09 o 
  -4   1  17        2.91        2.71      0.90 o 
  -3   1  17        0.02        0.41      0.63 o 
  -2   1  17        4.51        4.51      0.84 o 
  -1   1  17       22.95       23.91      1.68 o 
   0   1  17        3.42        2.39      0.75 o 
   1   1  17        1.10        1.59      0.79 o 
   2   1  17        1.98        1.91      0.97 o 
   3   1  17        0.01        0.38      1.37 o 
  -7   2  17        3.36        4.38      1.24 o 
  -6   2  17        2.77        5.70      1.91 o 
  -5   2  17        1.71        1.16      0.82 o 
  -4   2  17        0.68        1.19      0.77 o 
  -3   2  17        0.22        0.11      0.71 o 
  -2   2  17        0.93        1.37      0.79 o 
  -1   2  17        3.85        3.30      0.86 o 
   0   2  17        1.14        1.16      0.93 o 
   1   2  17        0.10       -0.26      0.89 o 
   2   2  17        9.49        9.15      1.52 o 
  -6   3  17        4.60        5.43      1.13 o 
  -5   3  17        0.40       -0.70      0.70 o 
  -4   3  17        7.38        7.72      0.98 o 
  -3   3  17        0.63        0.50      0.70 o 
  -2   3  17        0.98        0.64      0.79 o 
  -1   3  17        0.29        0.27      0.79 o 
   0   3  17        2.31        2.92      1.12 o 
   1   3  17        1.12        1.91      1.07 o 
   2   3  17        0.37        2.08      1.99 o 
  -5   4  17        0.10       -1.73      1.90 o 
  -4   4  17        0.18       -0.36      0.95 o 
  -3   4  17        2.69        2.63      0.88 o 
  -2   4  17        1.61        1.79      0.88 o 
  -1   4  17        0.31        0.47      0.89 o 
   0   4  17        0.06       -1.42      1.75 o 
   1   4  17        0.88        0.23      1.21 o 
  -5   0  18       22.07       28.43      3.97 o 
  -4   0  18        0.02       -0.03      1.91 o 
  -3   0  18        0.13        1.26      1.42 o 
  -2   0  18        4.49        1.65      1.46 o 
  -1   0  18       42.35       39.33      2.99 o 
   0   0  18       10.50        9.91      1.96 o 
   1   0  18        0.83        0.80      1.31 o 
   2   0  18        4.66        5.81      1.75 o 
  -6   1  18        2.18        0.64      2.06 o 
  -5   1  18        0.20        0.58      1.96 o 
  -4   1  18        2.34        3.17      1.13 o 
  -3   1  18        2.25        2.11      0.91 o 
  -2   1  18        2.98        4.68      1.01 o 
  -1   1  18        0.00        0.40      0.81 o 
   0   1  18        0.06       -0.79      0.79 o 
   1   1  18        2.16        2.49      1.24 o 
   2   1  18        0.04        0.46      1.32 o 
  -6   2  18        1.49        1.42      1.87 o 
  -5   2  18        2.74        1.71      1.12 o 
  -4   2  18        0.25        0.06      0.91 o 
  -3   2  18        0.02       -0.66      0.80 o 
  -2   2  18        1.72        1.12      0.90 o 
  -1   2  18        1.65        1.78      0.91 o 
   0   2  18        1.37        0.57      1.17 o 
   1   2  18        2.59        1.63      1.70 o 
  -5   3  18        0.09        0.06      1.04 o 
  -4   3  18        0.66       -0.24      1.08 o 
  -3   3  18        3.47        2.57      1.22 o 
  -2   3  18        6.69       10.01      1.61 o 
  -1   3  18        0.48       -0.13      1.12 o 
  -4   1  19        0.45        0.56      2.04 o 
  -3   1  19        0.16       -1.77      1.77 o 
  -2   1  19        9.59        7.27      1.75 o 
  -1   1  19        8.15        8.17      1.86 o 
   0   1  19        0.53       -1.53      1.53 o 
  -3   2  19        1.93       -0.44      1.62 o 
  -2   2  19        0.85       -1.41      1.41 o 
  -1   2  19        0.28       -1.00      1.58 o 
                                                 
